# Supplementary material for: Phylogenetic Analyses of Rotavirus A, B and C Detected on a Porcine Farm in South Africa
Source: Viruses. 2024 Jun 8;16(6):934. doi: 10.3390/v16060934 (PMC11209240; doi:10.3390/v16060934)
Supplement: Supplementary file 1 [file viruses-16-00934-s001.zip]

Archive with 9 entries (8 files):
- Suppl Docs Strydom et al/
- Suppl Docs Strydom et al/Figure S1_RVA trees.pdf
- Suppl Docs Strydom et al/Figure S2_RVBtrees.pdf
- Suppl Docs Strydom et al/Figure S3_RVC Trees.pdf
- Suppl Docs Strydom et al/Table S1.docx
- Suppl Docs Strydom et al/Table S2_Evaluation Genome Assembly.xlsx
- Suppl Docs Strydom et al/Table S3_RVA distance matrix.xlsx
- Suppl Docs Strydom et al/Table S4_RVB nucelotide distance matrix.xlsx
- Suppl Docs Strydom et al/Table S5_RVC distance matrix.xlsx
