# Supplementary material for: Phylogenetic Analyses of Rotavirus A, B and C Detected on a Porcine Farm in South Africa
Source: Viruses. 2024 Jun 8;16(6):934. doi: 10.3390/v16060934 (PMC11209240; doi:10.3390/v16060934)
Supplement: Supplementary file 1 [file viruses-16-00934-s001.zip › Suppl Docs Strydom et al/Table S2_Evaluation Genome Assembly.xlsx]

## Sheet: Rotavirus A
Evaluation of Genome Assembly
Strain	Paired End Reads	Parameters	Segment 1 (VP1)	Segment 2 (VP2)	Segment 3 (VP3)	Segment 4 (VP4)	Segment 5 (NSP1)	Segment 6 (VP6)	Segment 7 (NSP3)	Segment 8 (NSP2)	Segment 9 (VP7)	Segment 10 (NSP4)	Segment 11 (NSP5)
RVA/Porcine-wt/ZAF/UFS-BOC001/2018/G5P[13]	567200	% Genome Segment	100	100	100	P[13]: 98.82	100	100	100	98.2	100	100	99.1
		% ORF	100	100	100	P[13]: 100.00	100	100	100	100	100	100	100
		Average Coverage	749.402	1000.53	851.241	P[13]: 1417.54	1081.69	1379.05	1128.85	845.733	886.74	1028.43	721.637
RVA/Porcine-wt/ZAF/UFS-BOC009/2018/G5P[6]P[13]	365440	% Genome Segment	100	100	100	P[6]: 98.69; P[13]: 98.73	100	100	100	98.2	100	100	99.1
		% ORF	100	100	100	P[6]: 100.00; P[13]: 100.00	100	100	100	100	100	100	100
		Average Coverage	2361.4	3016.13	3137.35	P[6]: 1917.09; P[13]: 1409.88	3578.69	3687.92	3659.17	2585.83	886.74	2148.34	1540.66
RVA/Porcine-wt/ZAF/UFS-BOC035/2019/G5P[6]P[13]	282430	% Genome Segment	100	100	100	P[6]: 98.69; P[13]: 98.73	100	100	100	98.2	100	100	99.1
		% ORF	100	100	100	P[6]: 100.00; P[13]: 100.00	100	100	100	100	100	100	100
		Average Coverage	606.629	800.58	985.909	P[6]: 252.67; P[13]: 652.18	1220.11	1379.8	1759.27	1018.56	1092.71	1147.11	956.418
RVA/Porcine-wt/ZAF/UFS-BOC060/2019/G5P[13]P[23]	386894	% Genome Segment	100	100	100	P[13]: 98.65; P[23]: 100.00	100	100	100	98.2	100	100	99.1
		% ORF	100	100	100	P[13]: 100.00; P[23]: 100.00	100	100	100	100	100	100	100
		Average Coverage	2990.82	3770.19	3284.83	P[13]: 107.10; P[23]: 3783.51	4418.29	4464.49	4098.37	2562.22	2482.64	2118.51	1486.41
RVA/Porcine-wt/ZAF/UFS-BOC063/2019/G5P[13]P[23]	461968	% Genome Segment	100	100	100	P[13]: 98.77; P[23]: 100.00	100	100	100	98.2	100	100	99.1
		% ORF	100	100	100	P[13]: 100.00; P[23]: 100.00	100	100	100	100	100	100	100
		Average Coverage	3329.51	4309.07	4265.66	P[13]: 114.04; P[23]: 4147.08	4880.9	4682.23	4407	2761.86	2735.83	2356.76	1646.88
RVA/Porcine-wt/ZAF/UFS-BOC064/2019/G5P[23]	409890	% Genome Segment	100	100	100	P[23]: 100.00	100	100	100	98.2	100	100	99.1
		% ORF	100	100	100	P[23]: 100.00	100	100	100	100	100	100	100
		Average Coverage	2933.32	3736.04	3186.75	P[23]: 3865.44	4475.17	4391.87	3981.04	2714.14	2676.36	2364.24	1688.37
RVA/Porcine-wt/ZAF/UFS-BOC071/2019/G5P[13]P[23]	640050	% Genome Segment	100	100	100	P[13]: 99.66; P[23]: 100.00	100	100	100	98.2	100	100	99.1
		% ORF	100	100	100	P[13]: 100.00; P[23]: 100.00	100	100	100	100	100	100	100
		Average Coverage	4110.24	5180.47	5019.57	P[13]: 4832.80; P[23]: 1457.12	5809.09	6562.86	6038.32	3679.9	4443.52	3566.55	2803.24
RVA/Porcine-wt/ZAF/UFS-BOC076/2020/G5P[23]	555926	% Genome Segment	100	100	100	P[23]: 100.00	100	100	100	98.2	100	100	99.1
		% ORF	100	100	100	P[23]: 100.00	100	100	100	100	100	100	100
		Average Coverage	3533.95	4108.19	4018.44	P[23]: 4346.54	4105.44	4655.1	3975.59	2704.52	3321.61	2676.33	2333.41
RVA/Porcine-wt/ZAF/UFS-BOC077/2020/G5P[23]	534328	% Genome Segment	100	100	100	P[23]: 100.00	100	100	100	98.2	100	100	99.1
		% ORF	100	100	100	P[23]: 100.00	100	100	100	100	100	100	100
		Average Coverage	3069.57	3734.62	3453.82	P[23]: 3524.42	3662.01	4289.28	3548.21	2360.95	2817.45	2076.92	1611.07
RVA/Porcine-wt/ZAF/UFS-BOC078/2020/G5P[23]	270220	% Genome Segment	100	100	100	P[23]: 100.00	100	100	100	98.2	100	100	99.1
		% ORF	100	100	100	P[23]: 100.00	100	100	100	100	100	100	100
		Average Coverage	2147.07	2457.49	2598.64	P[23]: 2246.31	2532.95	2897.42	2492.73	1572.12	1725.96	1366.47	1001.39
RVA/Porcine-wt/ZAF/UFS-BOC079/2020/G5P[23]	416972	% Genome Segment	100	100	100	P[23]: 100.00	100	100	100	98.2	100	100	99.1
		% ORF	100	100	100	P[23]: 100.00	100	100	100	100	100	100	100
		Average Coverage	3156.97	4093.04	3792.01	P[23]: 4243.16	4968.04	5270.62	4607.33	2963.38	2740.9	2504.6	1774.49
RVA/Porcine-wt/ZAF/UFS-BOC081/2020/G5P[23]	315796	% Genome Segment	100	100	100	P[23]: 100.00	100	100	100	98.2	100	100	99.1
		% ORF	100	100	100	P[23]: 100.00	100	100	100	100	100	100	100
		Average Coverage	1767.07	2291.75	2364.92	P[23]: 2349.15	2506.71	2954.77	2699.23	1561.56	2025.68	1947.78	1624.01
RVA/Porcine-wt/ZAF/UFS-BOC082/2020/G5P[23]	368564	% Genome Segment	100	100	100	P[23]: 100.00	100	100	100	98.2	100	100	99.1
		% ORF	100	100	100	P[23]: 100.00	100	100	100	100	100	100	100
		Average Coverage	2597.95	3201.42	3064.05	P[23]: 3181.66	3608.9	3944.7	3177.38	1869.13	1924.62	1865.27	1283.22
RVA/Porcine-wt/ZAF/UFS-BOC083/2020/G5P[23]	381798	% Genome Segment	100	100	100	P[23]: 100.00	100	100	100	98.2	100	100	99.1
		% ORF	100	100	100	P[23]: 100.00	100	100	100	100	100	100	100
		Average Coverage	2624.09	3164.65	3332.69	P[23]: 3136.55	3344.15	3939.45	3201.99	1888.34	2481.42	2012.16	1494.43
RVA/Porcine-wt/ZAF/UFS-BOC124/2020/G5P[23]	556450	% Genome Segment	100	100	100	P[23]: 99.92	100	100	100	98.2	100	100	99.1
		% ORF	100	100	100	P[23]: 100.00	100	100	100	100	100	100	100
		Average Coverage	3218.47	4538.96	4137.66	P[23]: 4742.67	5684.1	5800.28	5826.56	3670.17	3427.91	3354.72	2464.22

## Sheet: Rotavirus B
Evaluation of Genome Assembly
Strain	Paired End Reads	Parameters	Segment 1 (VP1)	Segment 2 (VP2)	Segment 3 (VP3)	Segment 4 (VP4)	Segment 5 (NSP1)	Segment 6 (VP6)	Segment 7 (NSP3)	Segment 8 (NSP2)	Segment 9 (VP7)	Segment 10 (NSP4)	Segment 11 (NSP5)
RVB/Porcine-wt/ZAF/UFS-BOC050/2019/G14P[5]	463850	% Genome Segment	99.97	100	100	100	100	100	100	100	100	88.31	100
		% ORF	100	100	100	100	100	100	100	100	100	88.31	100
		Average Coverage	4228.49	2780.26	4688.01	4429.72	4614.9	3250.05	2530.85	3266.96	2641.16	2889.05	1932.9
RVB/Porcine-wt/ZAF/UFS-BOC124/2020/G5P[23]	611202	% Genome Segment	96.22	83.96	99.22	99.87	97.32	98.89	90.47	97.76	95.85	66.26	91.35
		% ORF	96.12	84.6	99.22	99.87	100	98.72	95.73	100	95.58	66.13	100
		Average Coverage	8.24534	5.30601	9.65052	10.3621	11.0788	7.33078	4.52664	8.36929	6.50469	9.27016	6.88836

## Sheet: Rotavirus C
Evaluation of Genome Assembly
Strain	Paired End Reads	Parameters	Segment 1 (VP1)	Segment 2 (VP2)	Segment 3 (VP3)	Segment 4 (VP4)	Segment 5 (NSP1)	Segment 6 (VP6)	Segment 7 (NSP3)	Segment 8 (NSP2)	Segment 9 (VP7)	Segment 10 (NSP4)	Segment 11 (NSP5)
RVC/Porcine-wt/ZAF/UFS-BOC009/2018/	407178	% Genome Segment	100	100	98.1	99.37	100	96.08	100	100	100	99.51	100
		% ORF	100	100	98.25	99.59	100	100	100	100	100	100	100
		Average Coverage	131.284	92.084	43.4438	122.715	84.4727	36.9734	131.116	62.7508	86.6056	31.8842	69.9854
RVA/Porcine-wt/ZAF/UFS-BOC035/2019/	363838	% Genome Segment	96.64	100	77.57	96.23	80.98	87.5	99.83	100	97.12	98.69	100
		% ORF	96.69	100	77.23	96.45	79.84	91.67	99.83	100	98.58	98.68	100
		Average Coverage	17.8251	9.39209	5.13762	17.4891	10.1597	6.24926	18.8734	10.4089	10.8288	7.16803	10.8067
