# Supplementary material for: Phylogenetic Analyses of Rotavirus A, B and C Detected on a Porcine Farm in South Africa
Source: Viruses. 2024 Jun 8;16(6):934. doi: 10.3390/v16060934 (PMC11209240; doi:10.3390/v16060934)
Supplement: Supplementary file 1 [file viruses-16-00934-s001.zip › Suppl Docs Strydom et al/Table S3_RVA distance matrix.xlsx]

## Sheet: VP1
Rotavirus A distance matrix
Nucleotide
	RVA/Porcine-wt/ZAF/UFS-BOC009/2018/G5P[6]P[13]	RVA/Porcine-wt/ZAF/UFS-BOC035/2019/G5P[6]P[13]	RVA/Porcine-wt/ZAF/UFS-BOC071/2019/G5P[13]P[23]	RVA/Porcine-wt/ZAF/UFS-BOC060/2019/G5P[13]P[23]	RVA/Porcine-wt/ZAF/UFS-BOC063/2019/G5P[13]P[23]	RVA/Porcine-wt/ZAF/UFS-BOC064/2019/G5P[23]	RVA/Porcine-wt/ZAF/UFS-BOC124/2020/G5P[23]	RVA/Porcine-wt/ZAF/UFS-BOC001/2018/G5P[13]	RVA/Porcine-wt/ZAF/UFS-BOC076/2020/G5P[23]	RVA/Porcine-wt/ZAF/UFS-BOC077/2020/G5P[23]	RVA/Porcine-wt/ZAF/UFS-BOC078/2020/G5P[23]	RVA/Porcine-wt/ZAF/UFS-BOC081/2020/G5P[23]	RVA/Porcine-wt/ZAF/UFS-BOC082/2020/G5P[23]	RVA/Porcine-wt/ZAF/UFS-BOC083/2020/G5P[23]	RVA/Porcine-wt/ZAF/UFS-BOC079/2020/G5P[23]	KP752923/RVA/Pig-wt/ZAF/MRC-DPRU1522/2007/G5G9P[X]	KP752856/RVA/Pig-wt/ZAF/MRC-DPRU1562/2008/G5P[X]	KP752767/RVA/Pig-wt/ZAF/MRC-DPRU1576/2007/G5P[X]	KJ752483/RVA/Pig-wt/ZAF/MRC-DPRU1567/2008/G5P[6]	KP753006.1/RVA/Pig-wt/ZAF/MRC-DPRU1513/2009/G5P[6]	KP753190.1/RVA/Pig-wt/ZAF/MRC-DPRU1568/2008/G5P[X]	KP753122.1/RVA/Pig-wt/ZAF/MRC-DPRU1487/2007/G3G5P[23]
RVA/Porcine-wt/ZAF/UFS-BOC009/2018/G5P[6]P[13]	100
RVA/Porcine-wt/ZAF/UFS-BOC035/2019/G5P[6]P[13]	100	100
RVA/Porcine-wt/ZAF/UFS-BOC071/2019/G5P[13]P[23]	99.9385	99.9386	100
RVA/Porcine-wt/ZAF/UFS-BOC060/2019/G5P[13]P[23]	99.9081	99.9081	99.9386	100
RVA/Porcine-wt/ZAF/UFS-BOC063/2019/G5P[13]P[23]	99.9081	99.9081	99.9386	100	100
RVA/Porcine-wt/ZAF/UFS-BOC064/2019/G5P[23]	99.9081	99.9081	99.9386	100	100	100
RVA/Porcine-wt/ZAF/UFS-BOC124/2020/G5P[23]	99.8161	99.8163	99.8465	99.9082	99.9082	99.9082	100
RVA/Porcine-wt/ZAF/UFS-BOC001/2018/G5P[13]	99.7242	99.7244	99.6316	99.6021	99.6021	99.6021	99.5715	100
RVA/Porcine-wt/ZAF/UFS-BOC076/2020/G5P[23]	99.7241	99.7243	99.8771	99.6326	99.6326	99.6326	99.5407	99.4182	100
RVA/Porcine-wt/ZAF/UFS-BOC077/2020/G5P[23]	99.7241	99.7243	99.8771	99.6326	99.6326	99.6326	99.5407	99.4182	100	100
RVA/Porcine-wt/ZAF/UFS-BOC078/2020/G5P[23]	99.7241	99.7243	99.8771	99.6326	99.6326	99.6326	99.5407	99.4182	100	100	100
RVA/Porcine-wt/ZAF/UFS-BOC081/2020/G5P[23]	99.7242	99.7244	99.8772	99.6327	99.6327	99.6327	99.5409	99.4184	100	100	100	100
RVA/Porcine-wt/ZAF/UFS-BOC082/2020/G5P[23]	99.7242	99.7244	99.8772	99.6327	99.6327	99.6327	99.5409	99.4184	100	100	100	100	100
RVA/Porcine-wt/ZAF/UFS-BOC083/2020/G5P[23]	99.7242	99.7244	99.8772	99.6327	99.6327	99.6327	99.5409	99.4184	100	100	100	100	100	100
RVA/Porcine-wt/ZAF/UFS-BOC079/2020/G5P[23]	99.7548	99.7551	99.9079	99.6633	99.6633	99.6633	99.5715	99.449	99.9694	99.9694	99.9694	99.9694	99.9694	99.9694	100
KP752923/RVA/Pig-wt/ZAF/MRC-DPRU1522/2007/G5G9P[X]	92.89	92.8659	92.8769	92.8375	92.8375	92.8375	92.7456	92.9293	92.7128	92.7128	92.7128	92.715	92.715	92.715	92.7456	100
KP752856/RVA/Pig-wt/ZAF/MRC-DPRU1562/2008/G5P[X]	92.5529	92.5291	92.5698	92.562	92.562	92.562	92.4702	92.5926	92.376	92.376	92.376	92.3783	92.3783	92.3783	92.4089	99.2042	100
KP752767/RVA/Pig-wt/ZAF/MRC-DPRU1576/2007/G5P[X]	92.5529	92.5291	92.5391	92.5008	92.5008	92.5008	92.4702	92.6844	92.376	92.376	92.376	92.3783	92.3783	92.3783	92.4089	93.97	93.5721	100
KJ752483/RVA/Pig-wt/ZAF/MRC-DPRU1567/2008/G5P[6]	92.5835	92.5597	92.5698	92.5314	92.5314	92.5314	92.4395	92.5926	92.376	92.376	92.376	92.3783	92.3783	92.3783	92.4089	92.9905	92.5314	93.1436	100
KP753006.1/RVA/Pig-wt/ZAF/MRC-DPRU1513/2009/G5P[6]	92.4609	92.4679	92.4163	92.3783	92.3783	92.3783	92.2865	92.5008	92.2535	92.2535	92.2535	92.2559	92.2559	92.2559	92.2865	93.2354	92.8069	93.1129	94.4904	100
KP753190.1/RVA/Pig-wt/ZAF/MRC-DPRU1568/2008/G5P[X]	92.3996	92.4066	92.3549	92.3171	92.3171	92.3171	92.2253	92.4395	92.1923	92.1923	92.1923	92.1947	92.1947	92.1947	92.2253	93.1742	92.7456	93.0517	94.4291	99.8776	100
KP753122.1/RVA/Pig-wt/ZAF/MRC-DPRU1487/2007/G3G5P[23]	91.7254	91.733	91.8023	91.7049	91.7049	91.7049	91.6131	91.7355	91.6412	91.6412	91.6412	91.6437	91.6437	91.6437	91.6743	92.1028	91.6743	92.562	93.7251	94.6128	94.5516	100
Protein
	RVA/Porcine-wt/ZAF/UFS-BOC009/2018/G5P[6]P[13]	RVA/Porcine-wt/ZAF/UFS-BOC035/2019/G5P[6]P[13]	RVA/Porcine-wt/ZAF/UFS-BOC060/2019/G5P[13]P[23]	RVA/Porcine-wt/ZAF/UFS-BOC063/2019/G5P[13]P[23]	RVA/Porcine-wt/ZAF/UFS-BOC064/2019/G5P[23]	RVA/Porcine-wt/ZAF/UFS-BOC001/2018/G5P[13]	RVA/Porcine-wt/ZAF/UFS-BOC071/2019/G5P[13]P[23]	RVA/Porcine-wt/ZAF/UFS-BOC124/2020/G5P[23]	RVA/Porcine-wt/ZAF/UFS-BOC079/2020/G5P[23]	RVA/Porcine-wt/ZAF/UFS-BOC076/2020/G5P[23]	RVA/Porcine-wt/ZAF/UFS-BOC077/2020/G5P[23]	RVA/Porcine-wt/ZAF/UFS-BOC078/2020/G5P[23]	RVA/Porcine-wt/ZAF/UFS-BOC081/2020/G5P[23]	RVA/Porcine-wt/ZAF/UFS-BOC082/2020/G5P[23]	RVA/Porcine-wt/ZAF/UFS-BOC083/2020/G5P[23]	KP752767/RVA/Pig-wt/ZAF/MRC-DPRU1576/2007/G5P[X]	KP752856/RVA/Pig-wt/ZAF/MRC-DPRU1562/2008/G5P[X]	KP752923/RVA/Pig-wt/ZAF/MRC-DPRU1522/2007/G5G9P[X]	KP753190.1/RVA/Pig-wt/ZAF/MRC-DPRU1568/2008/G5P[X]	KP753006.1/RVA/Pig-wt/ZAF/MRC-DPRU1513/2009/G5P[6]	KJ752483/RVA/Pig-wt/ZAF/MRC-DPRU1567/2008/G5P[6]	KP753122.1/RVA/Pig-wt/ZAF/MRC-DPRU1487/2007/G3G5P[23]
RVA/Porcine-wt/ZAF/UFS-BOC009/2018/G5P[6]P[13]	100
RVA/Porcine-wt/ZAF/UFS-BOC035/2019/G5P[6]P[13]	100	100
RVA/Porcine-wt/ZAF/UFS-BOC060/2019/G5P[13]P[23]	100	100	100
RVA/Porcine-wt/ZAF/UFS-BOC063/2019/G5P[13]P[23]	100	100	100	100
RVA/Porcine-wt/ZAF/UFS-BOC064/2019/G5P[23]	100	100	100	100	100
RVA/Porcine-wt/ZAF/UFS-BOC001/2018/G5P[13]	100	100	100	100	100	100
RVA/Porcine-wt/ZAF/UFS-BOC071/2019/G5P[13]P[23]	100	100	100	100	100	100	100
RVA/Porcine-wt/ZAF/UFS-BOC124/2020/G5P[23]	99.91	99.91	99.91	99.91	99.91	99.91	99.91	100
RVA/Porcine-wt/ZAF/UFS-BOC079/2020/G5P[23]	99.82	99.82	99.82	99.82	99.82	99.82	100	99.72	100
RVA/Porcine-wt/ZAF/UFS-BOC076/2020/G5P[23]	99.72	99.72	99.72	99.72	99.72	99.72	99.91	99.63	99.91	100
RVA/Porcine-wt/ZAF/UFS-BOC077/2020/G5P[23]	99.72	99.72	99.72	99.72	99.72	99.72	99.91	99.63	99.91	100	100
RVA/Porcine-wt/ZAF/UFS-BOC078/2020/G5P[23]	99.72	99.72	99.72	99.72	99.72	99.72	99.91	99.63	99.91	100	100	100
RVA/Porcine-wt/ZAF/UFS-BOC081/2020/G5P[23]	99.72	99.72	99.72	99.72	99.72	99.72	99.91	99.63	99.91	100	100	100	100
RVA/Porcine-wt/ZAF/UFS-BOC082/2020/G5P[23]	99.72	99.72	99.72	99.72	99.72	99.72	99.91	99.63	99.91	100	100	100	100	100
RVA/Porcine-wt/ZAF/UFS-BOC083/2020/G5P[23]	99.72	99.72	99.72	99.72	99.72	99.72	99.91	99.63	99.91	100	100	100	100	100	100
KP752767/RVA/Pig-wt/ZAF/MRC-DPRU1576/2007/G5P[X]	99.26	99.17	99.17	99.17	99.17	99.17	99.26	99.08	99.08	98.98	98.98	98.98	98.98	98.98	98.98	100
KP752856_RVA/Pig-wt/ZAF/MRC-DPRU1562/2008/G5P[X]	98.98	98.98	98.98	98.98	98.98	98.98	99.07	98.89	98.89	98.8	98.8	98.8	98.8	98.8	98.8	99.26	100
KP752923/RVA/Pig-wt/ZAF/MRC-DPRU1522/2007/G5G9P[X]	98.98	98.98	98.98	98.98	98.98	98.98	99.07	98.89	98.89	98.8	98.8	98.8	98.8	98.8	98.8	99.26	100	100
KP753190.1/RVA/Pig-wt/ZAF/MRC-DPRU1568/2008/G5P[X]	98.42	98.42	98.43	98.43	98.43	98.43	98.5	98.33	98.33	98.24	98.24	98.24	98.24	98.24	98.24	98.89	98.7	98.7	100
KP753006.1/RVA/Pig-wt/ZAF/MRC-DPRU1513/2009/G5P[6]	98.42	98.42	98.43	98.43	98.43	98.43	98.5	98.33	98.33	98.24	98.24	98.24	98.24	98.24	98.24	98.89	98.7	98.7	100	100
KJ752483/RVA/Pig-wt/ZAF/MRC-DPRU1567/2008/G5P[6]	98.33	98.33	98.33	98.33	98.33	98.33	98.41	98.24	98.24	98.14	98.14	98.14	98.14	98.14	98.14	98.8	98.61	98.61	99.17	99.17	100
KP753122.1/RVA/Pig-wt/ZAF/MRC-DPRU1487/2007/G3G5P[23]	98.14	98.14	98.14	98.14	98.14	98.14	98.22	98.05	98.14	98.05	98.05	98.05	98.05	98.05	98.05	98.43	98.33	98.33	98.8	98.8	98.52	100

## Sheet: VP2
Nucleotide
	RVA/Porcine-wt/ZAF/UFS-BOC009/2018/G5P[6]P[13]	RVA/Porcine-wt/ZAF/UFS-BOC035/2019/G5P[6]P[13]	RVA/Porcine-wt/ZAF/UFS-BOC071/2019/G5P[13]P[23]	RVA/Porcine-wt/ZAF/UFS-BOC001/2018/G5P[13]	RVA/Porcine-wt/ZAF/UFS-BOC060/2019/G5P[13]P[23]	RVA/Porcine-wt/ZAF/UFS-BOC063/2019/G5P[13]P[23]	RVA/Porcine-wt/ZAF/UFS-BOC064/2019/G5P[23]	RVA/Porcine-wt/ZAF/UFS-BOC124/2020/G5P[23]	RVA/Porcine-wt/ZAF/UFS-BOC076/2020/G5P[23]	RVA/Porcine-wt/ZAF/UFS-BOC077/2020/G5P[23]	RVA/Porcine-wt/ZAF/UFS-BOC078/2020/G5P[23]	RVA/Porcine-wt/ZAF/UFS-BOC081/2020/G5P[23]	RVA/Porcine-wt/ZAF/UFS-BOC083/2020/G5P[23]	RVA/Porcine-wt/ZAF/UFS-BOC082/2020/G5P[23]	RVA/Porcine-wt/ZAF/UFS-BOC079/2020/G5P[23]	KP752924.1/RVA/Pig-wt/ZAF/MRC-DPRU1522/2007/G5G9P[X]	KP753007.1/RVA/Pig-wt/ZAF/MRC-DPRU1513/2009/G5P[6]	KP753191.1/RVA/Pig-wt/ZAF/MRC-DPRU1568/2008/G5P[X]	KP752768.1/RVA/Pig-wt/ZAF/MRC-DPRU1576/2007/G5P[X]	KP752857/RVA/Porcine-wt/ZAF/MRC-DPRU1562/2008/G5P[X]	KJ752485.1/RVA/Pig-wt/ZAF/MRC-DPRU1567/2008/G5P[6]	KP753123.1/RVA/Pig-wt/ZAF/MRC-DPRU1487/2007/G3G5P[23]
RVA/Porcine-wt/ZAF/UFS-BOC009/2018/G5P[6]P[13]	100
RVA/Porcine-wt/ZAF/UFS-BOC035/2019/G5P[6]P[13]	100	100
RVA/Porcine-wt/ZAF/UFS-BOC071/2019/G5P[13]P[23]	99.9244	99.9244	100
RVA/Porcine-wt/ZAF/UFS-BOC001/2018/G5P[13]	99.8115	99.8116	99.4743	100
RVA/Porcine-wt/ZAF/UFS-BOC060/2019/G5P[13]P[23]	99.8115	99.8115	100	99.3635	100
RVA/Porcine-wt/ZAF/UFS-BOC063/2019/G5P[13]P[23]	99.8115	99.8115	100	99.3635	100	100
RVA/Porcine-wt/ZAF/UFS-BOC064/2019/G5P[23]	99.8115	99.8115	100	99.3635	100	100	100
RVA/Porcine-wt/ZAF/UFS-BOC124/2020/G5P[23]	99.7738	99.7738	99.9624	99.3261	99.9626	99.9626	99.9626	100
RVA/Porcine-wt/ZAF/UFS-BOC076/2020/G5P[23]	99.736	99.736	99.9249	99.2887	99.9251	99.9251	99.9251	99.8877	100
RVA/Porcine-wt/ZAF/UFS-BOC077/2020/G5P[23]	99.736	99.736	99.9249	99.2887	99.9251	99.9251	99.9251	99.8877	100	100
RVA/Porcine-wt/ZAF/UFS-BOC078/2020/G5P[23]	99.736	99.736	99.9249	99.2887	99.9251	99.9251	99.9251	99.8877	100	100	100
RVA/Porcine-wt/ZAF/UFS-BOC081/2020/G5P[23]	99.7359	99.7359	99.9249	99.2884	99.9251	99.9251	99.9251	99.8876	100	100	100	100
RVA/Porcine-wt/ZAF/UFS-BOC083/2020/G5P[23]	99.7359	99.7359	99.9249	99.2884	99.9251	99.9251	99.9251	99.8876	100	100	100	100	100
RVA/Porcine-wt/ZAF/UFS-BOC082/2020/G5P[23]	99.7358	99.7358	99.9248	99.2881	99.9251	99.9251	99.9251	99.8876	100	100	100	100	100	100
RVA/Porcine-wt/ZAF/UFS-BOC079/2020/G5P[23]	99.6983	99.6983	99.8873	99.2512	99.8877	99.8877	99.8877	99.8502	99.9626	99.9626	99.9626	99.9625	99.9625	99.9625	100
KP752924.1/RVA/Pig-wt/ZAF/MRC-DPRU1522/2007/G5G9P[X]	92.8356	92.841	92.8276	92.63	92.8117	92.8117	92.8117	92.7742	92.7368	92.7368	92.7368	92.7341	92.7341	92.7314	92.6994	100
KP753007.1/RVA/Pig-wt/ZAF/MRC-DPRU1513/2009/G5P[6]	92.3454	92.3512	92.2268	92.1062	92.2127	92.2127	92.2127	92.1752	92.1378	92.1378	92.1378	92.1348	92.1348	92.1319	92.1003	95.3984	100
KP753191.1/RVA/Pig-wt/ZAF/MRC-DPRU1568/2008/G5P[X]	92.3077	92.3135	92.1893	92.0688	92.1752	92.1752	92.1752	92.1378	92.1003	92.1003	92.1003	92.0974	92.0974	92.0944	92.0629	95.361	99.9626	100
KP752768.1/RVA/Pig-wt/ZAF/MRC-DPRU1576/2007/G5P[X]	92.2323	92.2381	92.0391	91.994	92.0255	92.0255	92.0255	91.988	91.9506	91.9506	91.9506	91.985	91.985	91.982	91.9131	94.725	94.9869	95.0243	100
KP752857/RVA/Porcine-wt/ZAF/MRC-DPRU1562/2008/G5P[X]	92.1569	92.1628	92.0391	91.9192	92.0255	92.0255	92.0255	92.0629	91.9506	91.9506	91.9506	91.985	91.985	91.982	91.9131	95.0991	95.0617	95.0991	98.5784	100
KJ752485.1/RVA/Pig-wt/ZAF/MRC-DPRU1567/2008/G5P[6]	91.8552	91.8613	91.8137	91.6947	91.8008	91.8008	91.8008	91.7634	91.8008	91.8008	91.8008	91.7978	91.7978	91.7947	91.7634	95.2114	95.6977	95.6603	94.538	94.7624	100
KP753123.1/RVA/Pig-wt/ZAF/MRC-DPRU1487/2007/G3G5P[23]	90.8371	90.844	90.7998	90.6846	90.7525	90.7525	90.7525	90.7151	90.6776	90.6776	90.6776	90.6742	90.6742	90.6707	90.6402	91.3954	91.5451	91.5451	91.6199	91.5077	91.358	100
Protein
	RVA/Porcine-wt/ZAF/UFS-BOC009/2018/G5P[6]P[13]	RVA/Porcine-wt/ZAF/UFS-BOC035/2019/G5P[6]P[13]	RVA/Porcine-wt/ZAF/UFS-BOC001/2018/G5P[13]	RVA/Porcine-wt/ZAF/UFS-BOC060/2019/G5P[13]P[23]	RVA/Porcine-wt/ZAF/UFS-BOC063/2019/G5P[13]P[23]	RVA/Porcine-wt/ZAF/UFS-BOC064/2019/G5P[23]	RVA/Porcine-wt/ZAF/UFS-BOC124/2020/G5P[23]	RVA/Porcine-wt/ZAF/UFS-BOC076/2020/G5P[23]	RVA/Porcine-wt/ZAF/UFS-BOC077/2020/G5P[23]	RVA/Porcine-wt/ZAF/UFS-BOC078/2020/G5P[23]	RVA/Porcine-wt/ZAF/UFS-BOC079/2020/G5P[23]	RVA/Porcine-wt/ZAF/UFS-BOC081/2020/G5P[23]	RVA/Porcine-wt/ZAF/UFS-BOC083/2020/G5P[23]	RVA/Porcine-wt/ZAF/UFS-BOC082/2020/G5P[23]	RVA/Porcine-wt/ZAF/UFS-BOC071/2019/G5P[13]P[23]	KP752857/RVA/Porcine-wt/ZAF/MRC-DPRU1562/2008/G5P[X]	KP752768.1/RVA/Pig-wt/ZAF/MRC-DPRU1576/2007/G5P[X]	KP752924.1/RVA/Pig-wt/ZAF/MRC-DPRU1522/2007/G5G9P[X]	KP753191.1/RVA/Pig-wt/ZAF/MRC-DPRU1568/2008/G5P[X]	KP753007.1/RVA/Pig-wt/ZAF/MRC-DPRU1513/2009/G5P[6]	KJ752485.1/RVA/Pig-wt/ZAF/MRC-DPRU1567/2008/G5P[6]	KP753123.1/RVA/Pig-wt/ZAF/MRC-DPRU1487/2007/G3G5P[23]
RVA/Porcine-wt/ZAF/UFS-BOC009/2018/G5P[6]P[13]	100
RVA/Porcine-wt/ZAF/UFS-BOC035/2019/G5P[6]P[13]	100	100
RVA/Porcine-wt/ZAF/UFS-BOC001/2018/G5P[13]	99.88	99.89	100
RVA/Porcine-wt/ZAF/UFS-BOC060/2019/G5P[13]P[23]	99.88	99.88	100	100
RVA/Porcine-wt/ZAF/UFS-BOC063/2019/G5P[13]P[23]	99.88	99.88	100	100	100
RVA/Porcine-wt/ZAF/UFS-BOC064/2019/G5P[23]	99.88	99.88	100	100	100	100
RVA/Porcine-wt/ZAF/UFS-BOC124/2020/G5P[23]	99.88	99.88	100	100	100	100	100
RVA/Porcine-wt/ZAF/UFS-BOC076/2020/G5P[23]	99.88	99.88	100	100	100	100	100	100
RVA/Porcine-wt/ZAF/UFS-BOC077/2020/G5P[23]	99.88	99.88	100	100	100	100	100	100	100
RVA/Porcine-wt/ZAF/UFS-BOC078/2020/G5P[23]	99.88	99.88	100	100	100	100	100	100	100	100
RVA/Porcine-wt/ZAF/UFS-BOC079/2020/G5P[23]	99.88	99.88	100	100	100	100	100	100	100	100	100
RVA/Porcine-wt/ZAF/UFS-BOC081/2020/G5P[23]	99.88	99.88	100	100	100	100	100	100	100	100	100	100
RVA/Porcine-wt/ZAF/UFS-BOC083/2020/G5P[23]	99.88	99.88	100	100	100	100	100	100	100	100	100	100	100
RVA/Porcine-wt/ZAF/UFS-BOC082/2020/G5P[23]	99.88	99.88	100	100	100	100	100	100	100	100	100	100	100	100
RVA/Porcine-wt/ZAF/UFS-BOC071/2019/G5P[13]P[23]	99.88	99.88	100	100	100	100	100	100	100	100	100	100	100	100	100
KP752857/RVA/Porcine-wt/ZAF/MRC-DPRU1562/2008/G5P[X]	99.19	99.19	99.1	99.1	99.1	99.1	99.1	99.1	99.1	99.1	99.1	99.09	99.09	99.09	99.09	100
KP752768.1/RVA/Pig-wt/ZAF/MRC-DPRU1576/2007/G5P[X]	99.08	99.08	98.98	98.98	98.98	98.98	98.98	98.98	98.98	98.98	98.98	98.98	98.98	98.98	98.97	99.89	100
KP752924.1/RVA/Pig-wt/ZAF/MRC-DPRU1522/2007/G5G9P[X]	98.84	98.85	98.87	98.87	98.87	98.87	98.87	98.87	98.87	98.87	98.87	98.87	98.87	98.86	98.86	99.66	99.55	100
KP753191.1/RVA/Pig-wt/ZAF/MRC-DPRU1568/2008/G5P[X]	98.73	98.73	98.76	98.75	98.75	98.75	98.75	98.75	98.75	98.75	98.75	98.75	98.75	98.75	98.74	99.44	99.32	99.55	100
KP753007.1/RVA/Pig-wt/ZAF/MRC-DPRU1513/2009/G5P[6]	98.73	98.73	98.76	98.75	98.75	98.75	98.75	98.75	98.75	98.75	98.75	98.75	98.75	98.75	98.74	99.44	99.32	99.55	100	100
KJ752485.1/RVA/Pig-wt/ZAF/MRC-DPRU1567/2008/G5P[6]	98.61	98.61	98.64	98.64	98.64	98.64	98.64	98.64	98.64	98.64	98.64	98.64	98.64	98.64	98.63	99.32	99.21	99.44	99.66	99.66	100
KP753123.1/RVA/Pig-wt/ZAF/MRC-DPRU1487/2007/G3G5P[23]	98.38	98.38	98.53	98.53	98.53	98.53	98.53	98.53	98.53	98.53	98.53	98.52	98.52	98.52	98.51	98.98	98.87	98.76	98.64	98.64	98.41	100

## Sheet: VP3
Nucleotide
	RVA/Porcine-wt/ZAF/UFS-BOC009/2018/G5P[6]P[13]	RVA/Porcine-wt/ZAF/UFS-BOC035/2019/G5P[6]P[13]	RVA/Porcine-wt/ZAF/UFS-BOC083/2020/G5P[23]	RVA/Porcine-wt/ZAF/UFS-BOC082/2020/G5P[23]	RVA/Porcine-wt/ZAF/UFS-BOC081/2020/G5P[23]	RVA/Porcine-wt/ZAF/UFS-BOC078/2020/G5P[23]	RVA/Porcine-wt/ZAF/UFS-BOC077/2020/G5P[23]	RVA/Porcine-wt/ZAF/UFS-BOC076/2020/G5P[23]	RVA/Porcine-wt/ZAF/UFS-BOC079/2020/G5P[23]	RVA/Porcine-wt/ZAF/UFS-BOC071/2019/G5P[13]P[23]	RVA/Porcine-wt/ZAF/UFS-BOC124/2020/G5P[23]	RVA/Porcine-wt/ZAF/UFS-BOC064/2019/G5P[23]	RVA/Porcine-wt/ZAF/UFS-BOC063/2019/G5P[13]P[23]	RVA/Porcine-wt/ZAF/UFS-BOC060/2019/G5P[13]P[23]	RVA/Porcine-wt/ZAF/UFS-BOC001/2018/G5P[13]	KP752858/RVA/Pig-wt/ZAF/MRC-DPRU1562/2008/G5P[X]	KP753124/RVA/Pig-wt/ZAF/MRC-DPRU1487/2007/G3G5P[23]	KJ752487/RVA/Pig-wt/ZAF/MRC-DPRU1567/2008/G5P[6]	KP753192/RVA/Pig-wt/ZAF/MRC-DPRU1568/2008/G5P[X]	KP753008/RVA/Pig-wt/ZAF/MRC-DPRU1513/2009/G5P[6]	KP752769.1/RVA/Pig-wt/ZAF/MRC-DPRU1576/2007/G5P[X]	KP752925.1/RVA/Pig-wt/ZAF/MRC-DPRU1522/2007/G5G9P[X]
RVA/Porcine-wt/ZAF/UFS-BOC009/2018/G5P[6]P[13]	100
RVA/Porcine-wt/ZAF/UFS-BOC035/2019/G5P[6]P[13]	100	100
RVA/Porcine-wt/ZAF/UFS-BOC083/2020/G5P[23]	99.8	99.8	100
RVA/Porcine-wt/ZAF/UFS-BOC082/2020/G5P[23]	99.8	99.8	100	100
RVA/Porcine-wt/ZAF/UFS-BOC081/2020/G5P[23]	99.8	99.8	100	100	100
RVA/Porcine-wt/ZAF/UFS-BOC078/2020/G5P[23]	99.8	99.8	100	100	100	100
RVA/Porcine-wt/ZAF/UFS-BOC077/2020/G5P[23]	99.8	99.8	100	100	100	100	100
RVA/Porcine-wt/ZAF/UFS-BOC076/2020/G5P[23]	99.8	99.8	100	100	100	100	100	100
RVA/Porcine-wt/ZAF/UFS-BOC079/2020/G5P[23]	99.76	99.76	99.48	99.48	99.48	99.48	99.48	99.48	100
RVA/Porcine-wt/ZAF/UFS-BOC071/2019/G5P[13]P[23]	99.76	99.76	99.48	99.48	99.48	99.48	99.48	99.48	99.96	100
RVA/Porcine-wt/ZAF/UFS-BOC124/2020/G5P[23]	99.72	99.72	99.44	99.44	99.44	99.44	99.44	99.44	99.96	99.92	100
RVA/Porcine-wt/ZAF/UFS-BOC064/2019/G5P[23]	99.72	99.72	99.44	99.44	99.44	99.44	99.44	99.44	99.96	100	99.92	100
RVA/Porcine-wt/ZAF/UFS-BOC063/2019/G5P[13]P[23]	99.72	99.72	99.44	99.44	99.44	99.44	99.44	99.44	99.96	100	99.92	100	100
RVA/Porcine-wt/ZAF/UFS-BOC060/2019/G5P[13]P[23]	99.72	99.72	99.44	99.44	99.44	99.44	99.44	99.44	99.96	100	99.92	100	100	100
RVA/Porcine-wt/ZAF/UFS-BOC001/2018/G5P[13]	99.44	99.44	99.24	99.24	99.24	99.24	99.24	99.24	99.44	99.44	99.4	99.4	99.4	99.4	100
KP752858/RVA/Pig-wt/ZAF/MRC-DPRU1562/2008/G5P[X]	90.85	90.85	90.51	90.51	90.55	90.55	90.55	90.55	90.79	90.78	90.79	90.79	90.79	90.79	90.75	100
KP753124/RVA/Pig-wt/ZAF/MRC-DPRU1487/2007/G3G5P[23]	90.81	90.81	90.59	90.59	90.63	90.63	90.63	90.63	90.79	90.78	90.79	90.79	90.79	90.79	90.75	93.02	100
KJ752487/RVA/Pig-wt/ZAF/MRC-DPRU1567/2008/G5P[6]	90.65	90.65	90.31	90.31	90.35	90.35	90.35	90.35	90.59	90.58	90.59	90.59	90.59	90.59	90.55	99.28	93.02	100
KP753192/RVA/Pig-wt/ZAF/MRC-DPRU1568/2008/G5P[X]	90.61	90.61	90.35	90.35	90.39	90.39	90.39	90.39	90.55	90.54	90.55	90.55	90.55	90.55	90.51	98.72	93.02	98.56	100
KP753008/RVA/Pig-wt/ZAF/MRC-DPRU1513/2009/G5P[6]	90.53	90.53	90.27	90.27	90.31	90.31	90.31	90.31	90.47	90.46	90.47	90.47	90.47	90.47	90.43	98.72	92.94	98.64	99.92	100
KP752769.1/RVA/Pig-wt/ZAF/MRC-DPRU1576/2007/G5P[X]	90.25	90.25	89.95	89.95	89.99	89.99	89.99	89.99	90.23	90.22	90.23	90.23	90.23	90.23	90.27	92.74	93.3	92.66	92.66	92.66	100
KP752925.1/RVA/Pig-wt/ZAF/MRC-DPRU1522/2007/G5G9P[X]	89.89	89.89	89.75	89.75	89.79	89.79	89.79	89.79	90.03	90.02	90.03	90.03	90.03	90.03	89.95	92.26	92.11	92.19	92.11	92.03	92.5	100
Protein
	RVA/Porcine-wt/ZAF/UFS-BOC009/2018/G5P[6]P[13]	RVA/Porcine-wt/ZAF/UFS-BOC071/2019/G5P[13]P[23]	RVA/Porcine-wt/ZAF/UFS-BOC035/2019/G5P[6]P[13]	RVA/Porcine-wt/ZAF/UFS-BOC064/2019/G5P[23]	RVA/Porcine-wt/ZAF/UFS-BOC079/2020/G5P[23]	RVA/Porcine-wt/ZAF/UFS-BOC063/2019/G5P[13]P[23]	RVA/Porcine-wt/ZAF/UFS-BOC060/2019/G5P[13]P[23]	RVA/Porcine-wt/ZAF/UFS-BOC124/2020/G5P[23]	RVA/Porcine-wt/ZAF/UFS-BOC083/2020/G5P[23]	RVA/Porcine-wt/ZAF/UFS-BOC082/2020/G5P[23]	RVA/Porcine-wt/ZAF/UFS-BOC081/2020/G5P[23]	RVA/Porcine-wt/ZAF/UFS-BOC078/2020/G5P[23]	RVA/Porcine-wt/ZAF/UFS-BOC077/2020/G5P[23]	RVA/Porcine-wt/ZAF/UFS-BOC076/2020/G5P[23]	RVA/Porcine-wt/ZAF/UFS-BOC001/2018/G5P[13]	KP752769.1/RVA/Pig-wt/ZAF/MRC-DPRU1576/2007/G5P[X]	KP752858/RVA/Pig-wt/ZAF/MRC-DPRU1562/2008/G5P[X]	KP753124/RVA/Pig-wt/ZAF/MRC-DPRU1487/2007/G3G5P[23]	KJ752487/RVA/Pig-wt/ZAF/MRC-DPRU1567/2008/G5P[6]	KP753192/RVA/Pig-wt/ZAF/MRC-DPRU1568/2008/G5P[X]	KP753008/RVA/Pig-wt/ZAF/MRC-DPRU1513/2009/G5P[6]	KP752925.1/RVA/Pig-wt/ZAF/MRC-DPRU1522/2007/G5G9P[X]
RVA/Porcine-wt/ZAF/UFS-BOC009/2018/G5P[6]P[13]	100
RVA/Porcine-wt/ZAF/UFS-BOC071/2019/G5P[13]P[23]	100	100
RVA/Porcine-wt/ZAF/UFS-BOC035/2019/G5P[6]P[13]	100	100	100
RVA/Porcine-wt/ZAF/UFS-BOC064/2019/G5P[23]	99.88	100	99.88	100
RVA/Porcine-wt/ZAF/UFS-BOC079/2020/G5P[23]	99.88	100	99.88	100	100
RVA/Porcine-wt/ZAF/UFS-BOC063/2019/G5P[13]P[23]	99.88	100	99.88	100	100	100
RVA/Porcine-wt/ZAF/UFS-BOC060/2019/G5P[13]P[23]	99.88	100	99.88	100	100	100	100
RVA/Porcine-wt/ZAF/UFS-BOC124/2020/G5P[23]	99.76	99.88	99.76	99.88	99.88	99.88	99.88	100
RVA/Porcine-wt/ZAF/UFS-BOC083/2020/G5P[23]	99.76	99.64	99.76	99.52	99.52	99.52	99.52	99.4	100
RVA/Porcine-wt/ZAF/UFS-BOC082/2020/G5P[23]	99.76	99.64	99.76	99.52	99.52	99.52	99.52	99.4	100	100
RVA/Porcine-wt/ZAF/UFS-BOC081/2020/G5P[23]	99.76	99.64	99.76	99.52	99.52	99.52	99.52	99.4	100	100	100
RVA/Porcine-wt/ZAF/UFS-BOC078/2020/G5P[23]	99.76	99.64	99.76	99.52	99.52	99.52	99.52	99.4	100	100	100	100
RVA/Porcine-wt/ZAF/UFS-BOC077/2020/G5P[23]	99.76	99.64	99.76	99.52	99.52	99.52	99.52	99.4	100	100	100	100	100
RVA/Porcine-wt/ZAF/UFS-BOC076/2020/G5P[23]	99.76	99.64	99.76	99.52	99.52	99.52	99.52	99.4	100	100	100	100	100	100
RVA/Porcine-wt/ZAF/UFS-BOC001/2018/G5P[13]	99.64	99.64	99.64	99.52	99.52	99.52	99.52	99.4	99.52	99.52	99.52	99.52	99.52	99.52	100
KP752769.1/RVA/Pig-wt/ZAF/MRC-DPRU1576/2007/G5P[X]	96.56	96.46	96.56	96.46	96.34	96.46	96.46	96.34	96.09	96.09	96.21	96.21	96.21	96.21	96.21	100
KP752858/RVA/Pig-wt/ZAF/MRC-DPRU1562/2008/G5P[X]	96.44	96.21	96.44	96.21	96.09	96.21	96.21	96.09	95.84	95.84	95.96	95.96	95.96	95.96	95.96	96.96	100
KP753124/RVA/Pig-wt/ZAF/MRC-DPRU1487/2007/G3G5P[23]	96.19	96.08	96.19	96.09	95.97	96.09	96.09	95.96	95.97	95.97	96.09	96.09	96.09	96.09	96.09	97.21	97.45	100
KJ752487/RVA/Pig-wt/ZAF/MRC-DPRU1567/2008/G5P[6]	96.19	96.08	96.19	96.09	95.97	96.09	96.09	95.96	95.72	95.72	95.84	95.84	95.84	95.84	95.84	96.96	99.52	97.33	100
KP753192/RVA/Pig-wt/ZAF/MRC-DPRU1568/2008/G5P[X]	96.19	96.08	96.19	96.09	95.97	96.09	96.09	95.96	95.72	95.72	95.84	95.84	95.84	95.84	95.84	97.45	99.28	97.82	99.28	100
KP753008/RVA/Pig-wt/ZAF/MRC-DPRU1513/2009/G5P[6]	96.19	96.08	96.19	96.09	95.97	96.09	96.09	95.96	95.72	95.72	95.84	95.84	95.84	95.84	95.84	97.45	99.28	97.82	99.28	100	100
KP752925.1/RVA/Pig-wt/ZAF/MRC-DPRU1522/2007/G5G9P[X]	95.94	95.83	95.94	95.84	95.72	95.84	95.84	95.71	95.47	95.47	95.59	95.59	95.59	95.59	95.59	97.45	96.84	96.96	96.59	96.84	96.84	100

## Sheet: VP4 P6
Nucleotide
	RVA/Porcine-wt/ZAF/UFS-BOC009/2018/G5P[6]P[13]	RVA/Porcine-wt/ZAF/UFS-BOC035/2019/G5P[6]P[13]	MW254171/RVA/sewage/CHN/B24-R2/2019/GXP[6]	MG570048/porcine/Z84/CHN/2007/GXP[6]	KC139780/RVA/Human-wt/CHN/LL3354/2000/GXP[6]	LC061623/RVA/Human-wt/PHL/TGE13-85/2013/G4P[6]	LC061622/RVA/Human-wt/PHL/TGE13-39/2013/G4P[6]	MT784814/RVA/Pig-wt/MOZ/MZ-MPT-115/2016/G4P[6]	KJ751705/RVA/Human-wt/ZAF/MRC-DPRU384/2000/G9P[6]	KJ751996/RVA/Human-wt/ZAF/MRC-DPRU2130-05/2005/G12P[6]	KJ751859/RVA/Human-wt/ZAF/MRC-DPRU1845/1999/G2P[6]	KJ752252/RVA/Human-wt/ZAF/MRC-DPRU9164/1999/G9P[6]	KJ751650/RVA/Human-wt/ZAF/MRC-DPRU4018/XXXX/G2P[6]	KJ752817/RVA/Human-wt/ZAF/MRC-DPRU4090/2011/G12P[6]	KJ752488.1/RVA/Pig-wt/ZAF/MRC-DPRU1567/2008/G5P[6]	KP753009.1/RVA/Pig-wt/ZAF/MRC-DPRU1513/2009/G5P[6]
RVA/Porcine-wt/ZAF/UFS-BOC009/2018/G5P[6]P[13]	100
RVA/Porcine-wt/ZAF/UFS-BOC035/2019/G5P[6]P[13]	100	100
MW254171/RVA/sewage/CHN/B24-R2/2019/GXP[6]	95.45	95.49	100
MG570048/porcine/Z84/CHN/2007/GXP[6]	95.27	95.32	96.18	100
KC139780/RVA/Human-wt/CHN/LL3354/2000/GXP[6]	94.12	94.16	94.8	95.88	100
LC061623/RVA/Human-wt/PHL/TGE13-85/2013/G4P[6]	93.21	93.21	94	94.57	94.79	100
LC061622/RVA/Human-wt/PHL/TGE13-39/2013/G4P[6]	93.12	93.12	93.87	94.44	94.66	99.17	100
MT784814/RVA/Pig-wt/MOZ/MZ-MPT-115/2016/G4P[6]	91.37	91.36	91.8	92.31	91.62	91.46	91.15	100
KJ751705/RVA/Human-wt/ZAF/MRC-DPRU384/2000/G9P[6]	91.11	91.15	91.88	92.78	91.97	91.33	91.2	90.59	100
KJ751996/RVA/Human-wt/ZAF/MRC-DPRU2130-05/2005/G12P[6]	91.02	91.06	91.75	92.48	91.71	91.2	91.15	90.42	99.01	100
KJ751859/RVA/Human-wt/ZAF/MRC-DPRU1845/1999/G2P[6]	91.02	91.06	91.67	92.27	92.06	91.37	91.24	90.5	97.19	96.89	100
KJ752252/RVA/Human-wt/ZAF/MRC-DPRU9164/1999/G9P[6]	90.89	90.93	91.84	92.57	91.58	91.2	91.06	90.38	99.27	98.75	96.89	100
KJ751650/RVA/Human-wt/ZAF/MRC-DPRU4018/XXXX/G2P[6]	90.98	91.02	91.49	91.88	91.37	91.11	90.98	90.21	97.04	96.48	97.02	96.82	100
KJ752817/RVA/Human-wt/ZAF/MRC-DPRU4090/2011/G12P[6]	90.46	90.5	91.19	92.1	91.41	90.98	90.93	90.03	98.37	98.84	95.98	97.94	95.58	100
KJ752488.1/RVA/Pig-wt/ZAF/MRC-DPRU1567/2008/G5P[6]	89.86	89.9	90.89	90.98	90.85	90.49	90.45	91.24	89.99	89.69	89.55	89.86	89.69	89.3	100
KP753009.1/RVA/Pig-wt/ZAF/MRC-DPRU1513/2009/G5P[6]	89.6	89.64	89.99	90.16	90.03	90.06	89.93	90.85	89.56	89.26	89.16	89.39	89.3	89.09	94.42	100
Protein
	RVA/Porcine-wt/ZAF/UFS-BOC009/2018/G5P[6]P[13]	RVA/Porcine-wt/ZAF/UFS-BOC035/2019/G5P[6]P[13]	LC061622/RVA/Human-wt/PHL/TGE13-39/2013/G4P[6]	LC061623/RVA/Human-wt/PHL/TGE13-85/2013/G4P[6]	MG570048/porcine/Z84/CHN/2007/GXP[6]	KC139780/RVA/Human-wt/CHN/LL3354/2000/GXP[6]	MW254171/RVA/sewage/CHN/B24-R2/2019/GXP[6]	MT784814/RVA/Pig-wt/MOZ/MZ-MPT-115/2016/G4P[6]	KJ751859/RVA/Human-wt/ZAF/MRC-DPRU1845/1999/G2P[6]	KP753009.1/RVA/Pig-wt/ZAF/MRC-DPRU1513/2009/G5P[6]	KJ752817/RVA/Human-wt/ZAF/MRC-DPRU4090/2011/G12P[6]	KJ751996/RVA/Human-wt/ZAF/MRC-DPRU2130-05/2005/G12P[6]	KJ751705/RVA/Human-wt/ZAF/MRC-DPRU384/2000/G9P[6]	KJ751650/RVA/Human-wt/ZAF/MRC-DPRU4018/XXXX/G2P[6]	KJ752252/RVA/Human-wt/ZAF/MRC-DPRU9164/1999/G9P[6]	KJ752488.1/RVA/Pig-wt/ZAF/MRC-DPRU1567/2008/G5P[6]
RVA/Porcine-wt/ZAF/UFS-BOC009/2018/G5P[6]P[13]	100
RVA/Porcine-wt/ZAF/UFS-BOC035/2019/G5P[6]P[13]	100	100
LC061622/RVA/Human-wt/PHL/TGE13-39/2013/G4P[6]	97.47	97.47	100
LC061623/RVA/Human-wt/PHL/TGE13-85/2013/G4P[6]	97.47	97.47	99.34	100
MG570048/porcine/Z84/CHN/2007/GXP[6]	97.39	97.51	98.27	98.68	100
KC139780/RVA/Human-wt/CHN/LL3354/2000/GXP[6]	97.25	97.38	98.27	98.68	98.44	100
MW254171/RVA/sewage/CHN/B24-R2/2019/GXP[6]	97.12	97.25	97.6	97.87	97.91	97.65	100
MT784814/RVA/Pig-wt/MOZ/MZ-MPT-115/2016/G4P[6]	96.59	96.58	97.2	97.6	97.25	97.52	96.72	100
KJ751859/RVA/Human-wt/ZAF/MRC-DPRU1845/1999/G2P[6]	95.49	95.62	96.09	96.09	96.17	96.03	95.08	95.35	100
KP753009.1/RVA/Pig-wt/ZAF/MRC-DPRU1513/2009/G5P[6]	95.38	95.51	95.15	95.29	95.11	95.38	94.7	95.51	93.99	100
KJ752817/RVA/Human-wt/ZAF/MRC-DPRU4090/2011/G12P[6]	95.38	95.51	95.84	96.25	96.32	95.92	95.24	95.78	98.04	94.29	100
KJ751996/RVA/Human-wt/ZAF/MRC-DPRU2130-05/2005/G12P[6]	95.38	95.51	95.84	96.25	96.32	95.92	95.24	95.78	98.56	94.43	99.48	100
KJ751705/RVA/Human-wt/ZAF/MRC-DPRU384/2000/G9P[6]	95.24	95.37	95.97	96.11	96.19	95.92	95.11	95.65	98.3	94.56	99.09	99.35	100
KJ751650/RVA/Human-wt/ZAF/MRC-DPRU4018/XXXX/G2P[6]	94.97	95.1	94.59	94.73	94.97	94.84	93.88	94.56	97.64	94.43	96.85	97.39	97.52	100
KJ752252/RVA/Human-wt/ZAF/MRC-DPRU9164/1999/G9P[6]	94.84	94.97	95.56	95.7	95.78	95.51	94.97	95.51	97.9	93.88	98.7	98.96	99.35	97.12	100
KJ752488.1/RVA/Pig-wt/ZAF/MRC-DPRU1567/2008/G5P[6]	94.29	94.42	94.73	95.01	94.97	95.11	94.7	95.51	93.57	95.65	94.02	94.02	93.88	93.47	93.61	100

## Sheet: P13
Nucleotide
	RVA/Porcine-wt/ZAF/UFS-BOC009/2018/G5P[6]P[13]	RVA/Porcine-wt/ZAF/UFS-BOC035/2019/G5P[6]P[13]	MT198756/RVA/pig/CHN/SCYA-C7/2019/G9P[13]	AB573878/RVA/Porcine-wt/JPN/FGP36/2009/GXP[13]	AB573876/RVA/Porcine-wt/JPN/FGP35/2009/GXP[13]	MT784812/RVA/Pig-wt/MOZ/MZ-MPT-193/2016/G9P[13]	AB573874_RVA/Porcine-wt/JPN/FGP28/2009/GXP[13]	RVA/Porcine-wt/ZAF/UFS-BOC060/2019/G5P[13]P[23]	JN974807.1/RVA/Pig-wt/CAN/27/2006/GXP[13]	KX988267/RVA/Pig-wt/UGA/KYE-14-A047/2014/G3P[13]	RVA/Porcine-wt/ZAF/UFS-BOC001/2018/G5P[13]	RVA/Porcine-wt/ZAF/UFS-BOC063/2019/G5P[13]P[23]	RVA/Porcine-wt/ZAF/UFS-BOC071/2019/G5P[13]P[23]	JN974810/RVA/Pig-wt/CAN/F7P4-A/2006/GXP[13]	MH238288/RVA/Pig-wt/ESP/F471/2017/G3P[13]
RVA/Porcine-wt/ZAF/UFS-BOC009/2018/G5P[6]P[13]	100
RVA/Porcine-wt/ZAF/UFS-BOC035/2019/G5P[6]P[13]	100	100
MT198756/RVA/pig/CHN/SCYA-C7/2019/G9P[13]	90.5006	90.4966	100
AB573878/RVA/Porcine-wt/JPN/FGP36/2009/GXP[13]	86.9063	86.9007	87.0774	100
AB573876/RVA/Porcine-wt/JPN/FGP35/2009/GXP[13]	86.9063	86.9007	87.0774	99.9144	100
MT784812/RVA/Pig-wt/MOZ/MZ-MPT-193/2016/G9P[13]	86.6068	86.601	86.9491	88.9602	89.0458	100
AB573874/RVA/Porcine-wt/JPN/FGP28/2009/GXP[13]	86.5212	86.5154	86.8635	91.9127	91.9127	88.4039	100
RVA/Porcine-wt/ZAF/UFS-BOC060/2019/G5P[13]P[23]	83.6797	83.6726	83.29	84.1126	84.1126	83.6797	83.7662	100
JN974807.1/RVA/Pig-wt/CAN/27/2006/GXP[13]	83.6418	83.6348	83.5127	83.9001	83.9862	83.9862	83.771	86.1123	100
KX988267/RVA/Pig-wt/UGA/KYE-14-A047/2014/G3P[13]	83.6151	83.608	83.0949	83.5717	83.5717	84.7854	83.6151	89.5313	87.1261	100
RVA/Porcine-wt/ZAF/UFS-BOC001/2018/G5P[13]	83.5259	83.5188	83.3119	84.1249	84.1249	83.5259	83.8254	99.4805	85.9664	89.5102	100
RVA/Porcine-wt/ZAF/UFS-BOC063/2019/G5P[13]P[23]	83.4831	83.476	83.2691	83.9538	83.9538	83.5687	83.6115	99.9567	85.7512	89.3801	99.4437	100
RVA/Porcine-wt/ZAF/UFS-BOC071/2019/G5P[13]P[23]	83.4403	83.4332	83.2264	83.911	83.911	83.5259	83.5687	100	85.7081	89.3368	99.4865	99.9572	100
JN974810/RVA/Pig-wt/CAN/F7P4-A/2006/GXP[13]	83.3185	83.3556	82.4288	83.7633	83.7633	83.8078	83.8523	90.018	85.5872	91.1477	90.1246	89.8577	89.8132	100
MH238288/RVA/Pig-wt/ESP/F471/2017/G3P[13]	83.098	83.0908	82.8412	83.911	83.9966	84.8096	83.7826	89.3939	86.0095	91.7642	89.3881	89.1742	89.1314	90.5694	100
Protein
	RVA/Porcine-wt/ZAF/UFS-BOC009/2018/G5P[6]P[13]	RVA/Porcine-wt/ZAF/UFS-BOC035/2019/G5P[6]P[13]	MT198756/RVA/pig/CHN/SCYA-C7/2019/G9P[13]	MT784812/RVA/Pig-wt/MOZ/MZ-MPT-193/2016/G9P[13]	AB573878/RVA/Porcine-wt/JPN/FGP36/2009/GXP[13]	AB573876/RVA/Porcine-wt/JPN/FGP35/2009/GXP[13]	AB573874/RVA/Porcine-wt/JPN/FGP28/2009/GXP[13]	RVA/Porcine-wt/ZAF/UFS-BOC001/2018/G5P[13]	RVA/Porcine-wt/ZAF/UFS-BOC063/2019/G5P[13]P[23]	RVA/Porcine-wt/ZAF/UFS-BOC071/2019/G5P[13]P[23]	RVA/Porcine-wt/ZAF/UFS-BOC060/2019/G5P[13]P[23]	MH238288/RVA/Pig-wt/ESP/F471/2017/G3P[13]	JN974810/RVA/Pig-wt/CAN/F7P4-A/2006/GXP[13]	JN974807.1/RVA/Pig-wt/CAN/27/2006/GXP[13]	KX988267/RVA/Pig-wt/UGA/KYE-14-A047/2014/G3P[13]
RVA/Porcine-wt/ZAF/UFS-BOC009/2018/G5P[6]P[13]	100
RVA/Porcine-wt/ZAF/UFS-BOC035/2019/G5P[6]P[13]	100	100
MT198756/RVA/pig/CHN/SCYA-C7/2019/G9P[13]	95.397	95.3909	100
MT784812/RVA/Pig-wt/MOZ/MZ-MPT-193/2016/G9P[13]	91.6954	91.6842	91.9743	100
AB573878/RVA/Porcine-wt/JPN/FGP36/2009/GXP[13]	91.2755	91.2638	91.8349	92.9445	100
AB573876/RVA/Porcine-wt/JPN/FGP35/2009/GXP[13]	91.1351	91.1232	91.6954	92.8065	99.8714	100
AB573874/RVA/Porcine-wt/JPN/FGP28/2009/GXP[13]	90.7129	90.7004	90.2889	91.8349	94.0419	93.9054	100
RVA/Porcine-wt/ZAF/UFS-BOC001/2018/G5P[13]	89.7207	89.7068	89.4354	90.5718	90.2889	90.1471	90.0052	100
RVA/Porcine-wt/ZAF/UFS-BOC063/2019/G5P[13]P[23]	89.4354	89.421	89.1493	90.2889	89.7207	89.5781	89.4354	99.4845	100
RVA/Porcine-wt/ZAF/UFS-BOC071/2019/G5P[13]P[23]	89.4354	89.421	89.1493	90.2889	89.7207	89.5781	89.4354	99.4845	100	100
RVA/Porcine-wt/ZAF/UFS-BOC060/2019/G5P[13]P[23]	89.3606	89.3457	89.0647	90.243	89.6556	89.5082	89.3606	99.4674	100	100	100
MH238288/RVA/Pig-wt/ESP/F471/2017/G3P[13]	89.2924	89.2779	89.863	90.9946	90.0052	89.863	90.1471	95.397	94.8571	94.8571	94.6818	100
JN974810/RVA/Pig-wt/CAN/F7P4-A/2006/GXP[13]	89.1519	89.1366	89.1519	89.5974	89.4491	89.3006	89.1519	95.0742	94.5117	94.5117	94.3328	96.3286	100
JN974807.1/RVA/Pig-wt/CAN/27/2006/GXP[13]	88.7861	88.7707	88.6413	89.3633	88.0599	87.914	88.2055	90.5078	89.9372	89.9372	89.5974	91.7799	90.3354	100
KX988267/RVA/Pig-wt/UGA/KYE-14-A047/2014/G3P[13]	88.7088	88.6932	87.9773	89.8682	88.8545	88.7088	89.724	94.5137	93.9619	93.9619	93.7696	95.8798	95.0742	89.435	100

## Sheet: P23
Nucleotide
	RVA/Porcine-wt/ZAF/UFS-BOC077/2020/G5P[23]	RVA/Porcine-wt/ZAF/UFS-BOC078/2020/G5P[23]	RVA/Porcine-wt/ZAF/UFS-BOC081/2020/G5P[23]	RVA/Porcine-wt/ZAF/UFS-BOC124/2020/G5P[23]	RVA/Porcine-wt/ZAF/UFS-BOC060/2019/G5P[13]P[23]	RVA/Porcine-wt/ZAF/UFS-BOC063/2019/G5P[13]P[23]	RVA/Porcine-wt/ZAF/UFS-BOC064/2019/G5P[23]	RVA/Porcine-wt/ZAF/UFS-BOC071/2019/G5P[13]P[23]	RVA/Porcine-wt/ZAF/UFS-BOC076/2020/G5P[23]	RVA/Porcine-wt/ZAF/UFS-BOC082/2020/G5P[23]	RVA/Porcine-wt/ZAF/UFS-BOC083/2020/G5P[23]	RVA/Porcine-wt/ZAF/UFS-BOC079/2020/G5P[23]	KP753125/RVA/Pig-wt/ZAF/MRC-DPRU1487/2007/G3G5P[23]	KF303565/RVA/Pig-wt/CHN/ZZ-12/2012/GXP[23]	KM820720/RVA/Porcine-wt/BEL/12R046/2012/G9P[23]	JF781161/RVA/pig/China/NMTL/2008/G9P[23]	MK026438/RVA/Pig-tc/CHN/SCMY-A3/2017/G9P[23]	MH910066/RVA/Dog-tc/CHN/SCCD-A/2017/G9P[23]	MH910077/RVA/Porcine-tc/CHN/SCJY-11/2017/G9P[23]
RVA/Porcine-wt/ZAF/UFS-BOC077/2020/G5P[23]	100
RVA/Porcine-wt/ZAF/UFS-BOC078/2020/G5P[23]	100	100
RVA/Porcine-wt/ZAF/UFS-BOC081/2020/G5P[23]	100	100	100
RVA/Porcine-wt/ZAF/UFS-BOC124/2020/G5P[23]	100	100	100	100
RVA/Porcine-wt/ZAF/UFS-BOC060/2019/G5P[13]P[23]	100	100	100	100	100
RVA/Porcine-wt/ZAF/UFS-BOC063/2019/G5P[13]P[23]	100	100	100	100	100	100
RVA/Porcine-wt/ZAF/UFS-BOC064/2019/G5P[23]	100	100	100	100	100	100	100
RVA/Porcine-wt/ZAF/UFS-BOC071/2019/G5P[13]P[23]	100	100	100	100	100	100	100	100
RVA/Porcine-wt/ZAF/UFS-BOC076/2020/G5P[23]	100	100	100	100	100	100	100	100	100
RVA/Porcine-wt/ZAF/UFS-BOC082/2020/G5P[23]	100	100	100	100	100	100	100	100	100	100
RVA/Porcine-wt/ZAF/UFS-BOC083/2020/G5P[23]	100	100	100	100	100	100	100	100	100	100	100
RVA/Porcine-wt/ZAF/UFS-BOC079/2020/G5P[23]	100	100	100	100	100	100	100	100	100	100	100	100
KP753125/RVA/Pig-wt/ZAF/MRC-DPRU1487/2007/G3G5P[23]	95.19	95.19	95.19	95.15	95.15	95.15	95.15	95.15	95.15	95.15	95.15	95.11	100
KF303565/RVA/Pig-wt/CHN/ZZ-12/2012/GXP[23]	92.14	92.14	92.14	92.1	92.1	92.1	92.1	92.1	92.1	92.1	92.1	92.06	93.01	100
KM820720/RVA/Porcine-wt/BEL/12R046/2012/G9P[23]	92.09	92.09	92.09	92.09	92.09	92.09	92.09	92.09	92.09	92.09	92.09	92.09	92.88	93.5	100
JF781161/RVA/pig/China/NMTL/2008/G9P[23]	92.05	92.05	92.06	92.02	92.02	92.02	92.02	92.02	92.02	92.02	92.02	91.98	93.01	93.39	93.41	100
MK026438/RVA/Pig-tc/CHN/SCMY-A3/2017/G9P[23]	91.92	91.92	91.93	91.89	91.89	91.89	91.89	91.89	91.89	91.89	91.89	91.85	92.75	92.88	93.28	97.85	100
MH910066/RVA/Dog-tc/CHN/SCCD-A/2017/G9P[23]	91.92	91.92	91.93	91.89	91.89	91.89	91.89	91.89	91.89	91.89	91.89	91.85	92.75	92.88	93.28	97.85	99.91	100
MH910077/RVA/Porcine-tc/CHN/SCJY-11/2017/G9P[23]	91.45	91.45	91.46	91.42	91.42	91.42	91.42	91.42	91.42	91.42	91.42	91.38	92.79	92.79	92.75	96.91	97.77	97.68	100
Protein
	RVA/Porcine-wt/ZAF/UFS-BOC077/2020/G5P[23]	RVA/Porcine-wt/ZAF/UFS-BOC078/2020/G5P[23]	RVA/Porcine-wt/ZAF/UFS-BOC081/2020/G5P[23]	RVA/Porcine-wt/ZAF/UFS-BOC124/2020/G5P[23]	RVA/Porcine-wt/ZAF/UFS-BOC060/2019/G5P[13]P[23]	RVA/Porcine-wt/ZAF/UFS-BOC063/2019/G5P[13]P[23]	RVA/Porcine-wt/ZAF/UFS-BOC064/2019/G5P[23]	RVA/Porcine-wt/ZAF/UFS-BOC071/2019/G5P[13]P[23]	RVA/Porcine-wt/ZAF/UFS-BOC076/2020/G5P[23]	RVA/Porcine-wt/ZAF/UFS-BOC082/2020/G5P[23]	RVA/Porcine-wt/ZAF/UFS-BOC083/2020/G5P[23]	RVA/Porcine-wt/ZAF/UFS-BOC079/2020/G5P[23]	KP753125/RVA/Pig-wt/ZAF/MRC-DPRU1487/2007/G3G5P[23]	MH910066/RVA/Dog-tc/CHN/SCCD-A/2017/G9P[23]	JF781161/pig/China/NMTL/2008/G9P[23]	MH910077/RVA/Porcine-tc/CHN/SCJY-11/2017/G9P[23]	MK026438/RVA/Pig-tc/CHN/SCMY-A3/2017/G9P[23]	KM820720/RVA/Porcine-wt/BEL/12R046/2012/G9P[23]	KF303565/RVA/Pig-wt/CHN/ZZ-12/2012/GXP[23]
RVA/Porcine-wt/ZAF/UFS-BOC077/2020/G5P[23]	100
RVA/Porcine-wt/ZAF/UFS-BOC078/2020/G5P[23]	100	100
RVA/Porcine-wt/ZAF/UFS-BOC081/2020/G5P[23]	100	100	100
RVA/Porcine-wt/ZAF/UFS-BOC124/2020/G5P[23]	100	100	100	100
RVA/Porcine-wt/ZAF/UFS-BOC060/2019/G5P[13]P[23]	100	100	100	100	100
RVA/Porcine-wt/ZAF/UFS-BOC063/2019/G5P[13]P[23]	100	100	100	100	100	100
RVA/Porcine-wt/ZAF/UFS-BOC064/2019/G5P[23]	100	100	100	100	100	100	100
RVA/Porcine-wt/ZAF/UFS-BOC071/2019/G5P[13]P[23]	100	100	100	100	100	100	100	100
RVA/Porcine-wt/ZAF/UFS-BOC076/2020/G5P[23]	100	100	100	100	100	100	100	100	100
RVA/Porcine-wt/ZAF/UFS-BOC082/2020/G5P[23]	100	100	100	100	100	100	100	100	100	100
RVA/Porcine-wt/ZAF/UFS-BOC083/2020/G5P[23]	100	100	100	100	100	100	100	100	100	100	100
RVA/Porcine-wt/ZAF/UFS-BOC079/2020/G5P[23]	100	100	100	100	100	100	100	100	100	100	100	100
KP753125/RVA/Pig-wt/ZAF/MRC-DPRU1487/2007/G3G5P[23]	97.51	97.51	97.51	97.52	97.52	97.52	97.52	97.52	97.52	97.52	97.52	97.39	100
MH910066/RVA/Dog-tc/CHN/SCCD-A/2017/G9P[23]	96.18	96.18	96.18	96.19	96.19	96.19	96.19	96.19	96.19	96.19	96.19	96.06	97.26	100
JF781161/pig/China/NMTL/2008/G9P[23]	96.18	96.18	96.18	96.19	96.19	96.19	96.19	96.19	96.19	96.19	96.19	96.06	97.26	98.83	100
MH910077/RVA/Porcine-tc/CHN/SCJY-11/2017/G9P[23]	96.18	96.18	96.18	96.19	96.19	96.19	96.19	96.19	96.19	96.19	96.19	96.06	96.99	98.57	98.18	100
MK026438/RVA/Pig-tc/CHN/SCMY-A3/2017/G9P[23]	96.04	96.04	96.05	96.05	96.05	96.05	96.05	96.05	96.05	96.05	96.05	95.92	97.12	99.87	98.7	98.7	100
KM820720/RVA/Porcine-wt/BEL/12R046/2012/G9P[23]	95.68	95.68	95.68	95.68	95.68	95.68	95.68	95.68	95.68	95.68	95.68	95.68	96.78	97.32	97.59	97.32	97.19	100
KF303565/RVA/Pig-wt/CHN/ZZ-12/2012/GXP[23]	95.23	95.23	95.24	95.24	95.24	95.24	95.24	95.24	95.24	95.24	95.24	95.11	96.33	96.99	97.12	96.73	96.86	96.78	100

## Sheet: VP6
Nucleotide
	RVA/Porcine-wt/ZAF/UFS-BOC009/2018/G5P[6]P[13]	RVA/Porcine-wt/ZAF/UFS-BOC035/2019/G5P[6]P[13]	RVA/Porcine-wt/ZAF/UFS-BOC001/2018/G5P[13]	RVA/Porcine-wt/ZAF/UFS-BOC071/2019/G5P[13]P[23]	RVA/Porcine-wt/ZAF/UFS-BOC124/2020/G5P[23]	RVA/Porcine-wt/ZAF/UFS-BOC060/2019/G5P[13]P[23]	RVA/Porcine-wt/ZAF/UFS-BOC077/2020/G5P[23]	RVA/Porcine-wt/ZAF/UFS-BOC063/2019/G5P[13]P[23]	RVA/Porcine-wt/ZAF/UFS-BOC064/2019/G5P[23]	RVA/Porcine-wt/ZAF/UFS-BOC076/2020/G5P[23]	RVA/Porcine-wt/ZAF/UFS-BOC078/2020/G5P[23]	RVA/Porcine-wt/ZAF/UFS-BOC079/2020/G5P[23]	RVA/Porcine-wt/ZAF/UFS-BOC081/2020/G5P[23]	RVA/Porcine-wt/ZAF/UFS-BOC082/2020/G5P[23]	RVA/Porcine-wt/ZAF/UFS-BOC083/2020/G5P[23]	KP753126/RVA/Pig-wt/ZAF/MRC-DPRU1487/2007/G3G5P[23]	KP752771/RVA/Pig-wt/ZAF/MRC-DPRU1576/2007/G5P[X]	KJ752490.1/RVA/Pig-wt/ZAF/MRC-DPRU1567/2008/G5P[6]	KP753194.1/RVA/Pig-wt/ZAF/MRC-DPRU1568/2008/G5P[X]	KP752859/RVA/Porcine-wt/ZAF/MRC-DPRU1562/2008/G5P[X]	KP752926.1/RVA/Pig-wt/ZAF/MRC-DPRU1522/2007/G5G9P[X]	KP753010.1/RVA/Pig-wt/ZAF/MRC-DPRU1513/2009/G5P[6]
RVA/Porcine-wt/ZAF/UFS-BOC009/2018/G5P[6]P[13]	100
RVA/Porcine-wt/ZAF/UFS-BOC035/2019/G5P[6]P[13]	100	100
RVA/Porcine-wt/ZAF/UFS-BOC001/2018/G5P[13]	99.83	99.83	100
RVA/Porcine-wt/ZAF/UFS-BOC071/2019/G5P[13]P[23]	99.83	99.83	99.58	100
RVA/Porcine-wt/ZAF/UFS-BOC124/2020/G5P[23]	99.75	99.75	99.41	99.5	100
RVA/Porcine-wt/ZAF/UFS-BOC060/2019/G5P[13]P[23]	99.75	99.75	99.5	100	99.41	100
RVA/Porcine-wt/ZAF/UFS-BOC077/2020/G5P[23]	99.75	99.75	99.5	100	99.41	100	100
RVA/Porcine-wt/ZAF/UFS-BOC063/2019/G5P[13]P[23]	99.75	99.75	99.5	100	99.41	100	100	100
RVA/Porcine-wt/ZAF/UFS-BOC064/2019/G5P[23]	99.75	99.75	99.5	100	99.41	100	100	100	100
RVA/Porcine-wt/ZAF/UFS-BOC076/2020/G5P[23]	99.75	99.75	99.5	100	99.41	100	100	100	100	100
RVA/Porcine-wt/ZAF/UFS-BOC078/2020/G5P[23]	99.75	99.75	99.5	100	99.41	100	100	100	100	100	100
RVA/Porcine-wt/ZAF/UFS-BOC079/2020/G5P[23]	99.75	99.75	99.5	100	99.41	100	100	100	100	100	100	100
RVA/Porcine-wt/ZAF/UFS-BOC081/2020/G5P[23]	99.75	99.75	99.5	100	99.41	100	100	100	100	100	100	100	100
RVA/Porcine-wt/ZAF/UFS-BOC082/2020/G5P[23]	99.75	99.75	99.5	100	99.41	100	100	100	100	100	100	100	100	100
RVA/Porcine-wt/ZAF/UFS-BOC083/2020/G5P[23]	99.75	99.75	99.5	100	99.41	100	100	100	100	100	100	100	100	100	100
KP753126/RVA/Pig-wt/ZAF/MRC-DPRU1487/2007/G3G5P[23]	96.89	96.81	96.81	96.55	96.56	96.48	96.48	96.47	96.47	96.47	96.47	96.47	96.47	96.47	96.47	100
KP752771/RVA/Pig-wt/ZAF/MRC-DPRU1576/2007/G5P[X]	94.87	94.79	94.63	94.62	94.46	94.63	94.63	94.63	94.63	94.63	94.63	94.63	94.63	94.63	94.63	95.06	100
KJ752490.1/RVA/Pig-wt/ZAF/MRC-DPRU1567/2008/G5P[6]	94.44	94.37	94.37	94.29	94.04	94.21	94.21	94.21	94.21	94.21	94.21	94.21	94.21	94.21	94.21	94.72	95.73	100
KP753194.1/RVA/Pig-wt/ZAF/MRC-DPRU1568/2008/G5P[X]	94.11	94.03	94.04	93.95	93.7	93.88	93.88	93.87	93.87	93.87	93.87	93.87	93.87	93.87	93.87	94.56	95.48	95.81	100
KP752859/RVA/Porcine-wt/ZAF/MRC-DPRU1562/2008/G5P[X]	93.86	93.78	93.79	93.7	93.45	93.62	93.62	93.62	93.62	93.62	93.62	93.62	93.62	93.62	93.62	94.39	95.64	94.89	95.31	100
KP752926.1/RVA/Pig-wt/ZAF/MRC-DPRU1522/2007/G5G9P[X]	93.27	93.19	93.2	92.94	92.78	92.87	92.87	92.86	92.86	92.86	92.86	92.86	92.86	92.86	92.86	93.22	93.22	92.55	92.38	92.55	100
KP753010.1/RVA/Pig-wt/ZAF/MRC-DPRU1513/2009/G5P[6]	92.68	92.61	92.61	92.35	92.19	92.28	92.28	92.28	92.28	92.28	92.28	92.28	92.28	92.28	92.28	93.13	93.47	93.05	92.21	92.29	92.29	100
Protein
	RVA/Porcine-wt/ZAF/UFS-BOC009/2018/G5P[6]P[13]	RVA/Porcine-wt/ZAF/UFS-BOC001/2018/G5P[13]	RVA/Porcine-wt/ZAF/UFS-BOC035/2019/G5P[6]P[13]	RVA/Porcine-wt/ZAF/UFS-BOC060/2019/G5P[13]P[23]	RVA/Porcine-wt/ZAF/UFS-BOC077/2020/G5P[23]	RVA/Porcine-wt/ZAF/UFS-BOC063/2019/G5P[13]P[23]	RVA/Porcine-wt/ZAF/UFS-BOC064/2019/G5P[23]	RVA/Porcine-wt/ZAF/UFS-BOC076/2020/G5P[23]	RVA/Porcine-wt/ZAF/UFS-BOC078/2020/G5P[23]	RVA/Porcine-wt/ZAF/UFS-BOC079/2020/G5P[23]	RVA/Porcine-wt/ZAF/UFS-BOC081/2020/G5P[23]	RVA/Porcine-wt/ZAF/UFS-BOC082/2020/G5P[23]	RVA/Porcine-wt/ZAF/UFS-BOC083/2020/G5P[23]	RVA/Porcine-wt/ZAF/UFS-BOC071/2019/G5P[13]P[23]	RVA/Porcine-wt/ZAF/UFS-BOC124/2020/G5P[23]	KP753126/RVA/Pig-wt/ZAF/MRC-DPRU1487/2007/G3G5P[23]	KP752771/RVA/Pig-wt/ZAF/MRC-DPRU1576/2007/G5P[X]	KP753194.1/RVA/Pig-wt/ZAF/MRC-DPRU1568/2008/G5P[X]	KP752859/RVA/Porcine-wt/ZAF/MRC-DPRU1562/2008/G5P[X]	KJ752490.1/RVA/Pig-wt/ZAF/MRC-DPRU1567/2008/G5P[6]	KP752926.1/RVA/Pig-wt/ZAF/MRC-DPRU1522/2007/G5G9P[X]	KP753010.1/RVA/Pig-wt/ZAF/MRC-DPRU1513/2009/G5P[6]
RVA/Porcine-wt/ZAF/UFS-BOC009/2018/G5P[6]P[13]	100
RVA/Porcine-wt/ZAF/UFS-BOC001/2018/G5P[13]	100	100
RVA/Porcine-wt/ZAF/UFS-BOC035/2019/G5P[6]P[13]	100	100	100
RVA/Porcine-wt/ZAF/UFS-BOC060/2019/G5P[13]P[23]	100	100	100	100
RVA/Porcine-wt/ZAF/UFS-BOC077/2020/G5P[23]	100	100	100	100	100
RVA/Porcine-wt/ZAF/UFS-BOC063/2019/G5P[13]P[23]	100	100	100	100	100	100
RVA/Porcine-wt/ZAF/UFS-BOC064/2019/G5P[23]	100	100	100	100	100	100	100
RVA/Porcine-wt/ZAF/UFS-BOC076/2020/G5P[23]	100	100	100	100	100	100	100	100
RVA/Porcine-wt/ZAF/UFS-BOC078/2020/G5P[23]	100	100	100	100	100	100	100	100	100
RVA/Porcine-wt/ZAF/UFS-BOC079/2020/G5P[23]	100	100	100	100	100	100	100	100	100	100
RVA/Porcine-wt/ZAF/UFS-BOC081/2020/G5P[23]	100	100	100	100	100	100	100	100	100	100	100
RVA/Porcine-wt/ZAF/UFS-BOC082/2020/G5P[23]	100	100	100	100	100	100	100	100	100	100	100	100
RVA/Porcine-wt/ZAF/UFS-BOC083/2020/G5P[23]	100	100	100	100	100	100	100	100	100	100	100	100	100
RVA/Porcine-wt/ZAF/UFS-BOC071/2019/G5P[13]P[23]	100	100	100	100	100	100	100	100	100	100	100	100	100	100
RVA/Porcine-wt/ZAF/UFS-BOC124/2020/G5P[23]	99.7439	99.4898	99.7446	99.4911	99.4911	99.4911	99.4911	99.4911	99.4911	99.4911	99.4911	99.4911	99.4911	99.4898	100
KP753126/RVA/Pig-wt/ZAF/MRC-DPRU1487/2007/G3G5P[23]	99.4872	99.4911	99.4898	99.4924	99.4924	99.4911	99.4911	99.4911	99.4911	99.4911	99.4911	99.4911	99.4911	99.4898	98.9796	100
KP752771/RVA/Pig-wt/ZAF/MRC-DPRU1576/2007/G5P[X]	99.2298	99.2357	99.2337	99.2376	99.2376	99.2357	99.2357	99.2357	99.2357	99.2357	99.2357	99.2357	99.2357	99.2337	98.7228	99.2415	100
KP753194.1/RVA/Pig-wt/ZAF/MRC-DPRU1568/2008/G5P[X]	99.2298	99.2357	99.2337	99.2376	99.2376	99.2357	99.2357	99.2357	99.2357	99.2357	99.2357	99.2357	99.2357	99.2337	98.7228	99.2415	100	100
KP752859/RVA/Porcine-wt/ZAF/MRC-DPRU1562/2008/G5P[X]	98.9717	98.9796	98.977	98.9822	98.9822	98.9796	98.9796	98.9796	98.9796	98.9796	98.9796	98.9796	98.9796	98.977	98.4654	98.9873	99.2415	99.2415	100
KJ752490.1/RVA/Pig-wt/ZAF/MRC-DPRU1567/2008/G5P[6]	98.9717	98.9796	98.977	98.9822	98.9822	98.9796	98.9796	98.9796	98.9796	98.9796	98.9796	98.9796	98.9796	98.977	98.4654	98.9873	99.7478	99.7478	98.9873	100
KP752926.1/RVA/Pig-wt/ZAF/MRC-DPRU1522/2007/G5G9P[X]	97.4092	97.4292	97.4225	97.4358	97.4358	97.4292	97.4292	97.4292	97.4292	97.4292	97.4292	97.4292	97.4292	97.4225	96.907	97.4488	97.4488	97.4488	97.7069	97.1901	100
KP753010.1/RVA/Pig-wt/ZAF/MRC-DPRU1513/2009/G5P[6]	97.4092	97.4292	97.4225	97.4358	97.4358	97.4292	97.4292	97.4292	97.4292	97.4292	97.4292	97.4292	97.4292	97.4225	96.907	97.4488	97.4488	97.4488	97.7069	97.1901	99.4949	100

## Sheet: VP7
Nucleotide
	RVA/Porcine-wt/ZAF/UFS-BOC009/2018/G5P[6]P[13]	RVA/Porcine-wt/ZAF/UFS-BOC071/2019/G5P[13]P[23]	RVA/Porcine-wt/ZAF/UFS-BOC035/2019/G5P[6]P[13]	RVA/Porcine-wt/ZAF/UFS-BOC001/2018/G5P[13]	RVA/Porcine-wt/ZAF/UFS-BOC082/2020/G5P[23]	RVA/Porcine-wt/ZAF/UFS-BOC083/2020/G5P[23]	RVA/Porcine-wt/ZAF/UFS-BOC081/2020/G5P[23]	RVA/Porcine-wt/ZAF/UFS-BOC079/2020/G5P[23]	RVA/Porcine-wt/ZAF/UFS-BOC078/2020/G5P[23]	RVA/Porcine-wt/ZAF/UFS-BOC077/2020/G5P[23]	RVA/Porcine-wt/ZAF/UFS-BOC076/2020/G5P[23]	RVA/Porcine-wt/ZAF/UFS-BOC124/2020/G5P[23]	RVA/Porcine-wt/ZAF/UFS-BOC060/2019/G5P[13]P[23]	RVA/Porcine-wt/ZAF/UFS-BOC063/2019/G5P[13]P[23]	RVA/Porcine-wt/ZAF/UFS-BOC064/2019/G5P[23]	KP752860/RVA/Pig-wt/ZAF/MRC-DPRU1562/2008/G5P[X]	KP752772/RVA/Pig-wt/ZAF/MRC-DPRU1576/2007/G5P[X]	KJ752491/RVA/Pig-wt/ZAF/MRC-DPRU1567/2008/G5P[6]	KP752927/RVA/Pig-wt/ZAF/MRC-DPRU1522/2007/G5G9P[X]	KP753127.1/RVA/Pig-wt/ZAF/MRC-DPRU1487/2007/G3G5P[23]	KP753195.1/RVA/Pig-wt/ZAF/MRC-DPRU1568/2008/G5P[X]	KP753011.1/RVA/Pig-wt/ZAF/MRC-DPRU1513/2009/G5P[6]
RVA/Porcine-wt/ZAF/UFS-BOC009/2018/G5P[6]P[13]	100
RVA/Porcine-wt/ZAF/UFS-BOC071/2019/G5P[13]P[23]	100	100
RVA/Porcine-wt/ZAF/UFS-BOC035/2019/G5P[6]P[13]	100	100	100
RVA/Porcine-wt/ZAF/UFS-BOC001/2018/G5P[13]	99.69	99.69	99.69	100
RVA/Porcine-wt/ZAF/UFS-BOC082/2020/G5P[23]	99.49	99.9	99.49	99.18	100
RVA/Porcine-wt/ZAF/UFS-BOC083/2020/G5P[23]	99.49	99.9	99.49	99.18	100	100
RVA/Porcine-wt/ZAF/UFS-BOC081/2020/G5P[23]	99.49	99.9	99.49	99.18	100	100	100
RVA/Porcine-wt/ZAF/UFS-BOC079/2020/G5P[23]	99.49	99.9	99.49	99.18	100	100	100	100
RVA/Porcine-wt/ZAF/UFS-BOC078/2020/G5P[23]	99.49	99.9	99.49	99.18	100	100	100	100	100
RVA/Porcine-wt/ZAF/UFS-BOC077/2020/G5P[23]	99.49	99.9	99.49	99.18	100	100	100	100	100	100
RVA/Porcine-wt/ZAF/UFS-BOC076/2020/G5P[23]	99.49	99.9	99.49	99.18	100	100	100	100	100	100	100
RVA/Porcine-wt/ZAF/UFS-BOC124/2020/G5P[23]	99.49	99.9	99.49	99.18	100	100	100	100	100	100	100	100
RVA/Porcine-wt/ZAF/UFS-BOC060/2019/G5P[13]P[23]	99.49	100	99.49	99.18	99.8	99.8	99.8	99.8	99.8	99.8	99.8	99.8	100
RVA/Porcine-wt/ZAF/UFS-BOC063/2019/G5P[13]P[23]	99.49	100	99.49	99.18	99.8	99.8	99.8	99.8	99.8	99.8	99.8	99.8	100	100
RVA/Porcine-wt/ZAF/UFS-BOC064/2019/G5P[23]	99.49	100	99.49	99.18	99.8	99.8	99.8	99.8	99.8	99.8	99.8	99.8	100	100	100
KP752860/RVA/Pig-wt/ZAF/MRC-DPRU1562/2008/G5P[X]	96.83	97.02	96.84	96.73	96.52	96.52	96.52	96.52	96.52	96.52	96.52	96.52	96.52	96.52	96.52	100
KP752772/RVA/Pig-wt/ZAF/MRC-DPRU1576/2007/G5P[X]	96.22	96.3	96.23	96.12	95.91	95.91	95.91	95.91	95.91	95.91	95.91	95.91	95.91	95.91	95.91	97.15	100
KJ752491/RVA/Pig-wt/ZAF/MRC-DPRU1567/2008/G5P[6]	96.12	96.3	96.13	96.02	95.81	95.81	95.81	95.81	95.81	95.81	95.81	95.8	95.81	95.81	95.81	97.45	96.43	100
KP752927/RVA/Pig-wt/ZAF/MRC-DPRU1522/2007/G5G9P[X]	94.99	94.96	94.9	94.59	94.58	94.58	94.58	94.58	94.58	94.58	94.58	94.58	94.58	94.58	94.58	96.23	95.31	95.41	100
KP753127.1/RVA/Pig-wt/ZAF/MRC-DPRU1487/2007/G3G5P[23]	92.03	91.98	91.95	92.04	91.62	91.62	91.62	91.62	91.62	91.62	91.62	91.61	91.62	91.62	91.62	93.17	92.15	92.97	92.35	100
KP753195.1/RVA/Pig-wt/ZAF/MRC-DPRU1568/2008/G5P[X]	86.52	86.73	86.54	86.43	86.4	86.4	86.4	86.4	86.4	86.4	86.4	86.49	86.4	86.4	86.4	86.03	86.24	85.93	85.63	85.22	100
KP753011.1/RVA/Pig-wt/ZAF/MRC-DPRU1513/2009/G5P[6]	86.52	86.73	86.54	86.43	86.4	86.4	86.4	86.4	86.4	86.4	86.4	86.49	86.4	86.4	86.4	86.03	86.24	85.93	85.63	85.22	100	100
Protein
	RVA/Porcine-wt/ZAF/UFS-BOC009/2018/G5P[6]P[13]	RVA/Porcine-wt/ZAF/UFS-BOC071/2019/G5P[13]P[23]	RVA/Porcine-wt/ZAF/UFS-BOC035/2019/G5P[6]P[13]	RVA/Porcine-wt/ZAF/UFS-BOC001/2018/G5P[13]	RVA/Porcine-wt/ZAF/UFS-BOC082/2020/G5P[23]	RVA/Porcine-wt/ZAF/UFS-BOC083/2020/G5P[23]	RVA/Porcine-wt/ZAF/UFS-BOC081/2020/G5P[23]	RVA/Porcine-wt/ZAF/UFS-BOC079/2020/G5P[23]	RVA/Porcine-wt/ZAF/UFS-BOC078/2020/G5P[23]	RVA/Porcine-wt/ZAF/UFS-BOC077/2020/G5P[23]	RVA/Porcine-wt/ZAF/UFS-BOC076/2020/G5P[23]	RVA/Porcine-wt/ZAF/UFS-BOC124/2020/G5P[23]	RVA/Porcine-wt/ZAF/UFS-BOC060/2019/G5P[13]P[23]	RVA/Porcine-wt/ZAF/UFS-BOC063/2019/G5P[13]P[23]	RVA/Porcine-wt/ZAF/UFS-BOC064/2019/G5P[23]	KP752860/RVA/Pig-wt/ZAF/MRC-DPRU1562/2008/G5P[X]	KP752772/RVA/Pig-wt/ZAF/MRC-DPRU1576/2007/G5P[X]	KJ752491/RVA/Pig-wt/ZAF/MRC-DPRU1567/2008/G5P[6]	KP752927/RVA/Pig-wt/ZAF/MRC-DPRU1522/2007/G5G9P[X]	KP753127.1/RVA/Pig-wt/ZAF/MRC-DPRU1487/2007/G3G5P[23]	KP753195.1/RVA/Pig-wt/ZAF/MRC-DPRU1568/2008/G5P[X]	KP753011.1/RVA/Pig-wt/ZAF/MRC-DPRU1513/2009/G5P[6]
RVA/Porcine-wt/ZAF/UFS-BOC009/2018/G5P[6]P[13]	100
RVA/Porcine-wt/ZAF/UFS-BOC071/2019/G5P[13]P[23]	100	100
RVA/Porcine-wt/ZAF/UFS-BOC035/2019/G5P[6]P[13]	100	100	100
RVA/Porcine-wt/ZAF/UFS-BOC001/2018/G5P[13]	99.38	99.37	99.38	100
RVA/Porcine-wt/ZAF/UFS-BOC082/2020/G5P[23]	98.75	99.69	98.76	98.13	100
RVA/Porcine-wt/ZAF/UFS-BOC083/2020/G5P[23]	98.75	99.69	98.76	98.13	100	100
RVA/Porcine-wt/ZAF/UFS-BOC081/2020/G5P[23]	98.75	99.69	98.76	98.13	100	100	100
RVA/Porcine-wt/ZAF/UFS-BOC079/2020/G5P[23]	98.75	99.69	98.76	98.13	100	100	100	100
RVA/Porcine-wt/ZAF/UFS-BOC078/2020/G5P[23]	98.75	99.69	98.76	98.13	100	100	100	100	100
RVA/Porcine-wt/ZAF/UFS-BOC077/2020/G5P[23]	98.75	99.69	98.76	98.13	100	100	100	100	100	100
RVA/Porcine-wt/ZAF/UFS-BOC076/2020/G5P[23]	98.75	99.69	98.76	98.13	100	100	100	100	100	100	100
RVA/Porcine-wt/ZAF/UFS-BOC124/2020/G5P[23]	98.75	99.68	98.75	98.12	100	100	100	100	100	100	100	100
RVA/Porcine-wt/ZAF/UFS-BOC060/2019/G5P[13]P[23]	98.75	100	98.76	98.13	99.38	99.38	99.38	99.38	99.38	99.38	99.38	99.38	100
RVA/Porcine-wt/ZAF/UFS-BOC063/2019/G5P[13]P[23]	98.75	100	98.76	98.13	99.38	99.38	99.38	99.38	99.38	99.38	99.38	99.38	100	100
RVA/Porcine-wt/ZAF/UFS-BOC064/2019/G5P[23]	98.75	100	98.76	98.13	99.38	99.38	99.38	99.38	99.38	99.38	99.38	99.38	100	100	100
KP752860/RVA/Pig-wt/ZAF/MRC-DPRU1562/2008/G5P[X]	98.44	99.05	98.45	97.82	97.82	97.82	97.82	97.82	97.82	97.82	97.82	97.81	97.82	97.82	97.82	100
KP752772/RVA/Pig-wt/ZAF/MRC-DPRU1576/2007/G5P[X]	98.44	98.73	98.45	97.82	97.82	97.82	97.82	97.82	97.82	97.82	97.82	97.81	97.82	97.82	97.82	99.08	100
KJ752491/RVA/Pig-wt/ZAF/MRC-DPRU1567/2008/G5P[6]	97.5	98.1	97.52	96.87	96.86	96.86	96.86	96.86	96.86	96.86	96.86	96.86	96.86	96.86	96.86	99.08	98.14	100
KP752927/RVA/Pig-wt/ZAF/MRC-DPRU1522/2007/G5G9P[X]	96.86	97.13	96.88	96.24	96.23	96.23	96.23	96.23	96.23	96.23	96.23	96.21	96.23	96.23	96.23	97.83	97.52	96.88	100
KP753127.1/RVA/Pig-wt/ZAF/MRC-DPRU1487/2007/G3G5P[23]	95.26	95.5	95.29	95.27	94.61	94.61	94.61	94.61	94.61	94.61	94.61	94.59	94.61	94.61	94.61	95.29	95.61	94.64	95.29	100
KP753195.1/RVA/Pig-wt/ZAF/MRC-DPRU1568/2008/G5P[X]	93.96	94.51	94	93.32	93.3	93.3	93.3	93.3	93.3	93.3	93.3	93.28	93.3	93.3	93.3	93.67	93.34	93.67	93.34	93.34	100
KP753011.1/RVA/Pig-wt/ZAF/MRC-DPRU1513/2009/G5P[6]	93.96	94.51	94	93.32	93.3	93.3	93.3	93.3	93.3	93.3	93.3	93.28	93.3	93.3	93.3	93.67	93.34	93.67	93.34	93.34	100	100

## Sheet: NSP1
Nucleotide
	RVA/Porcine-wt/ZAF/UFS-BOC009/2018/G5P[6]P[13]	RVA/Porcine-wt/ZAF/UFS-BOC124/2020/G5P[23]	RVA/Porcine-wt/ZAF/UFS-BOC060/2019/G5P[13]P[23]	RVA/Porcine-wt/ZAF/UFS-BOC071/2019/G5P[13]P[23]	RVA/Porcine-wt/ZAF/UFS-BOC035/2019/G5P[6]P[13]	RVA/Porcine-wt/ZAF/UFS-BOC063/2019/G5P[13]P[23]	RVA/Porcine-wt/ZAF/UFS-BOC064/2019/G5P[23]	RVA/Porcine-wt/ZAF/UFS-BOC083/2020/G5P[23]	RVA/Porcine-wt/ZAF/UFS-BOC082/2020/G5P[23]	RVA/Porcine-wt/ZAF/UFS-BOC081/2020/G5P[23]	RVA/Porcine-wt/ZAF/UFS-BOC079/2020/G5P[23]	RVA/Porcine-wt/ZAF/UFS-BOC078/2020/G5P[23]	RVA/Porcine-wt/ZAF/UFS-BOC077/2020/G5P[23]	RVA/Porcine-wt/ZAF/UFS-BOC076/2020/G5P[23]	RVA/Porcine-wt/ZAF/UFS-BOC001/2018/G5P[13]	KP753116/RVA/Pig-wt/ZAF/MRC-DPRU1487/2007/G3G5P[23]	MT784838/RVA/Pig-wt/MOZ/MZ-MPT-115/2016/G4P[6]	KP752851/RVA/Pig-wt/ZAF/MRC-DPRU1562/2008/G5P[X]	KJ752475.1/RVA/Pig-wt/ZAF/MRC-DPRU1567/2008/G5P[6]	KP752759.1/RVA/Pig-wt/ZAF/MRC-DPRU1576/2007/G5PX	MT784831/RVA/Pig-wt/MOZ/MZ-MPT-200/2016/G9P[13]	KP752999.1/RVA/Pig-wt/ZAF/MRC-DPRU1513/2009/G5P[6]	KP752916.1/RVA/Pig-wt/ZAF/MRC-DPRU1522/2007/G5G9P[X]	KP753184.1/RVA/Pig-wt/ZAF/MRC-DPRU1568/2008/G5P[X]
RVA/Porcine-wt/ZAF/UFS-BOC009/2018/G5P[6]P[13]	100
RVA/Porcine-wt/ZAF/UFS-BOC124/2020/G5P[23]	100	100
RVA/Porcine-wt/ZAF/UFS-BOC060/2019/G5P[13]P[23]	100	100	100
RVA/Porcine-wt/ZAF/UFS-BOC071/2019/G5P[13]P[23]	100	100	100	100
RVA/Porcine-wt/ZAF/UFS-BOC035/2019/G5P[6]P[13]	100	100	100	100	100
RVA/Porcine-wt/ZAF/UFS-BOC063/2019/G5P[13]P[23]	99.93	99.93	100	100	99.93	100
RVA/Porcine-wt/ZAF/UFS-BOC064/2019/G5P[23]	99.93	99.93	100	100	99.93	100	100
RVA/Porcine-wt/ZAF/UFS-BOC083/2020/G5P[23]	99.86	99.86	99.86	99.86	99.86	99.79	99.79	100
RVA/Porcine-wt/ZAF/UFS-BOC082/2020/G5P[23]	99.86	99.86	99.86	99.86	99.86	99.79	99.79	100	100
RVA/Porcine-wt/ZAF/UFS-BOC081/2020/G5P[23]	99.86	99.86	99.86	99.86	99.86	99.79	99.79	100	100	100
RVA/Porcine-wt/ZAF/UFS-BOC079/2020/G5P[23]	99.86	99.86	99.86	99.86	99.86	99.79	99.79	99.73	99.73	99.73	100
RVA/Porcine-wt/ZAF/UFS-BOC078/2020/G5P[23]	99.86	99.86	99.86	99.86	99.86	99.79	99.79	100	100	100	99.73	100
RVA/Porcine-wt/ZAF/UFS-BOC077/2020/G5P[23]	99.86	99.86	99.86	99.86	99.86	99.79	99.79	100	100	100	99.73	100	100
RVA/Porcine-wt/ZAF/UFS-BOC076/2020/G5P[23]	99.86	99.86	99.86	99.86	99.86	99.79	99.79	100	100	100	99.73	100	100	100
RVA/Porcine-wt/ZAF/UFS-BOC001/2018/G5P[13]	99.52	99.52	99.52	99.52	99.52	99.45	99.45	99.38	99.38	99.38	99.38	99.38	99.38	99.38	100
KP753116/RVA/Pig-wt/ZAF/MRC-DPRU1487/2007/G3G5P[23]	90.47	90.35	90.34	90.34	90.47	90.28	90.28	90.21	90.21	90.21	90.49	90.21	90.21	90.21	90.42	100
MT784838/RVA/Pig-wt/MOZ/MZ-MPT-115/2016/G4P[6]	90.4	90.28	90.27	90.27	90.4	90.21	90.21	90.14	90.14	90.14	90.42	90.14	90.14	90.14	90.49	97.88	100
KP752851/RVA/Pig-wt/ZAF/MRC-DPRU1562/2008/G5P[X]	90.26	90.14	90.14	90.14	90.26	90.08	90.08	90.01	90.01	90.01	90.28	90.01	90.01	90.01	90.35	97.4	97.4	100
KJ752475.1/RVA/Pig-wt/ZAF/MRC-DPRU1567/2008/G5P[6]	88.07	87.95	87.95	87.95	88.07	87.89	87.89	87.82	87.82	87.82	88.09	87.82	87.82	87.82	88.16	89.32	89.25	89.32	100
KP752759.1/RVA/Pig-wt/ZAF/MRC-DPRU1576/2007/G5PX	87.93	87.82	87.81	87.81	87.93	87.75	87.75	87.68	87.68	87.68	87.95	87.68	87.68	87.68	88.02	88.98	88.91	88.91	95.35	100
MT784831/RVA/Pig-wt/MOZ/MZ-MPT-200/2016/G9P[13]	84.36	84.26	84.25	84.25	84.36	84.19	84.19	84.12	84.12	84.12	84.39	84.12	84.12	84.12	84.6	85.56	85.76	85.63	85.08	84.94	100
KP752999.1/RVA/Pig-wt/ZAF/MRC-DPRU1513/2009/G5P[6]	81.69	81.66	81.64	81.64	81.69	81.59	81.59	81.52	81.52	81.52	81.79	81.52	81.52	81.52	81.59	82.89	82.48	82.2	83.03	83.57	83.64	100
KP752916.1/RVA/Pig-wt/ZAF/MRC-DPRU1522/2007/G5G9P[X]	80.86	80.84	80.82	80.82	80.86	80.77	80.77	80.7	80.7	80.7	80.97	80.7	80.7	80.7	80.9	82.34	82.27	81.93	81.86	81.86	82.27	93	100
KP753184.1/RVA/Pig-wt/ZAF/MRC-DPRU1568/2008/G5P[X]	80.73	80.7	80.68	80.68	80.73	80.63	80.63	80.56	80.56	80.56	80.84	80.56	80.56	80.56	80.77	82.14	82.2	81.93	82.14	82.14	82.41	93.36	98.63	100
Protein
	RVA/Porcine-wt/ZAF/UFS-BOC009/2018/G5P[6]P[13]	RVA/Porcine-wt/ZAF/UFS-BOC124/2020/G5P[23]	RVA/Porcine-wt/ZAF/UFS-BOC079/2020/G5P[23]	RVA/Porcine-wt/ZAF/UFS-BOC071/2019/G5P[13]P[23]	RVA/Porcine-wt/ZAF/UFS-BOC060/2019/G5P[13]P[23]	RVA/Porcine-wt/ZAF/UFS-BOC035/2019/G5P6P[13]	RVA/Porcine-wt/ZAF/UFS-BOC083/2020/G5P[23]	RVA/Porcine-wt/ZAF/UFS-BOC082/2020/G5P[23]	RVA/Porcine-wt/ZAF/UFS-BOC081/2020/G5P[23]	RVA/Porcine-wt/ZAF/UFS-BOC078/2020/G5P[23]	RVA/Porcine-wt/ZAF/UFS-BOC077/2020/G5P[23]	RVA/Porcine-wt/ZAF/UFS-BOC076/2020/G5P[23]	RVA/Porcine-wt/ZAF/UFS-BOC064/2019/G5P[23]	RVA/Porcine-wt/ZAF/UFS-BOC063/2019/G5P[13]P[23]	RVA/Porcine-wt/ZAF/UFS-BOC001/2018/G5P[13]	KP753116/RVA/Pig-wt/ZAF/MRC-DPRU1487/2007/G3G5P[23]	KP752851/RVA/Pig-wt/ZAF/MRC-DPRU1562/2008/G5P[X]	KJ752475.1/RVA/Pig-wt/ZAF/MRC-DPRU1567/2008/G5P[6]	KP752759.1/RVA/Pig-wt/ZAF/MRC-DPRU1576/2007/G5P[X]	KP752999.1/RVA/Pig-wt/ZAF/MRC-DPRU1513/2009/G5P[6]	KP752916.1/RVA/Pig-wt/ZAF/MRC-DPRU1522/2007/G5G9P[X]	KP753184.1/RVA/Pig-wt/ZAF/MRC-DPRU1568/2008/G5P[X]
RVA/Porcine-wt/ZAF/UFS-BOC009/2018/G5P[6]P[13]	100
RVA/Porcine-wt/ZAF/UFS-BOC124/2020/G5P[23]	100	100
RVA/Porcine-wt/ZAF/UFS-BOC079/2020/G5P[23]	100	100	100
RVA/Porcine-wt/ZAF/UFS-BOC071/2019/G5P[13]P[23]	100	100	100	100
RVA/Porcine-wt/ZAF/UFS-BOC060/2019/G5P[13]P[23]	100	100	100	100	100
RVA/Porcine-wt/ZAF/UFS-BOC035/2019/G5P6P[13]	100	100	100	100	100	100
RVA/Porcine-wt/ZAF/UFS-BOC083/2020/G5P[23]	99.79	99.79	99.79	99.79	99.79	99.79	100
RVA/Porcine-wt/ZAF/UFS-BOC082/2020/G5P[23]	99.79	99.79	99.79	99.79	99.79	99.79	100	100
RVA/Porcine-wt/ZAF/UFS-BOC081/2020/G5P[23]	99.79	99.79	99.79	99.79	99.79	99.79	100	100	100
RVA/Porcine-wt/ZAF/UFS-BOC078/2020/G5P[23]	99.79	99.79	99.79	99.79	99.79	99.79	100	100	100	100
RVA/Porcine-wt/ZAF/UFS-BOC077/2020/G5P[23]	99.79	99.79	99.79	99.79	99.79	99.79	100	100	100	100	100
RVA/Porcine-wt/ZAF/UFS-BOC076/2020/G5P[23]	99.79	99.79	99.79	99.79	99.79	99.79	100	100	100	100	100	100
RVA/Porcine-wt/ZAF/UFS-BOC064/2019/G5P[23]	99.79	99.79	99.79	100	100	99.79	99.59	99.59	99.59	99.59	99.59	99.59	100
RVA/Porcine-wt/ZAF/UFS-BOC063/2019/G5P[13]P[23]	99.79	99.79	99.79	100	100	99.79	99.59	99.59	99.59	99.59	99.59	99.59	100	100
RVA/Porcine-wt/ZAF/UFS-BOC001/2018/G5P[13]	99.17	99.17	99.17	99.17	99.17	99.17	98.97	98.97	98.97	98.97	98.97	98.97	98.97	98.97	100
KP753116/RVA/Pig-wt/ZAF/MRC-DPRU1487/2007/G3G5P[23]	91.6	91.41	91.41	91.62	91.62	91.6	91.19	91.19	91.19	91.19	91.19	91.19	91.41	91.41	90.96	100
KP752851/RVA/Pig-wt/ZAF/MRC-DPRU1562/2008/G5P[X]	90.92	90.74	90.74	90.94	90.94	90.92	90.51	90.51	90.51	90.51	90.51	90.51	90.74	90.74	90.74	97.29	100
KJ752475.1/RVA/Pig-wt/ZAF/MRC-DPRU1567/2008/G5P[6]	89.33	89.14	89.14	89.35	89.35	89.33	88.91	88.91	88.91	88.91	88.91	88.91	89.14	89.14	89.37	90.51	91.63	100
KP752759.1/RVA/Pig-wt/ZAF/MRC-DPRU1576/2007/G5P[X]	89.1	88.91	88.91	89.12	89.12	89.1	88.68	88.68	88.68	88.68	88.68	88.68	88.91	88.91	89.14	89.83	90.74	96.23	100
KP752999.1/RVA/Pig-wt/ZAF/MRC-DPRU1513/2009/G5P[6]	82.92	82.51	82.51	82.71	82.71	82.92	82.26	82.26	82.26	82.26	82.26	82.26	82.51	82.51	82.26	83.24	83.72	83.97	85.17	100
KP752916.1/RVA/Pig-wt/ZAF/MRC-DPRU1522/2007/G5G9P[X]	80.19	79.77	79.77	79.98	79.98	80.19	79.52	79.52	79.52	79.52	79.52	79.52	79.77	79.77	80.02	82.01	82.75	81.02	81.77	95.58	100
KP753184.1/RVA/Pig-wt/ZAF/MRC-DPRU1568/2008/G5P[X]	79.17	78.76	78.76	78.97	78.97	79.17	78.51	78.51	78.51	78.51	78.51	78.51	78.76	78.76	79.01	81.52	82.26	80.78	81.02	95.8	98.76	100

## Sheet: NSP2
Nucleotide
	RVA/Porcine-wt/ZAF/UFS-BOC009/2018/G5P[6]P[13]	RVA/Porcine-wt/ZAF/UFS-BOC035/2019/G5P[6]P[13]	RVA/Porcine-wt/ZAF/UFS-BOC071/2019/G5P[13]P[23]	RVA/Porcine-wt/ZAF/UFS-BOC124/2020/G5P[23]	RVA/Porcine-wt/ZAF/UFS-BOC063/2019/G5P[13]P[23]	RVA/Porcine-wt/ZAF/UFS-BOC064/2019/G5P[23]	RVA/Porcine-wt/ZAF/UFS-BOC060/2019/G5P[13]P[23]	RVA/Porcine-wt/ZAF/UFS-BOC076/2020/G5P[23]	RVA/Porcine-wt/ZAF/UFS-BOC077/2020/G5P[23]	RVA/Porcine-wt/ZAF/UFS-BOC078/2020/G5P[23]	RVA/Porcine-wt/ZAF/UFS-BOC081/2020/G5P[23]	RVA/Porcine-wt/ZAF/UFS-BOC082/2020/G5P[23]	RVA/Porcine-wt/ZAF/UFS-BOC083/2020/G5P[23]	RVA/Porcine-wt/ZAF/UFS-BOC001/2018/G5P[13]	RVA/Porcine-wt/ZAF/UFS-BOC079/2020/G5P[23]	KP753117/RVA/Pig-wt/ZAF/MRC-DPRU1487/2007/G3G5P[23]	KP753185/RVA/Pig-wt/ZAF/MRC-DPRU1568/2008/G5P[X]	KP752760.1/RVA/Pig-wt/ZAF/MRC-DPRU1576/2007/G5P[X]	KP753001.1/RVA/Pig-wt/ZAF/MRC-DPRU1513/2009/G5P[6]	KJ752477.1/RVA/Pig-wt/ZAF/MRC-DPRU1567/2008/G5P[6]	KP752918.1/RVA/Pig-wt/ZAF/MRC-DPRU1522/2007/G5G9P[X]	KP752852.1/RVA/Pig-wt/ZAF/MRC-DPRU1562/2008/G5P[X]
RVA/Porcine-wt/ZAF/UFS-BOC009/2018/G5P[6]P[13]	100
RVA/Porcine-wt/ZAF/UFS-BOC035/2019/G5P[6]P[13]	100	100
RVA/Porcine-wt/ZAF/UFS-BOC071/2019/G5P[13]P[23]	100	100	100
RVA/Porcine-wt/ZAF/UFS-BOC124/2020/G5P[23]	99.89	99.89	100	100
RVA/Porcine-wt/ZAF/UFS-BOC063/2019/G5P[13]P[23]	99.79	99.79	100	99.9	100
RVA/Porcine-wt/ZAF/UFS-BOC064/2019/G5P[23]	99.79	99.79	100	99.9	100	100
RVA/Porcine-wt/ZAF/UFS-BOC060/2019/G5P[13]P[23]	99.79	99.79	100	99.89	100	100	100
RVA/Porcine-wt/ZAF/UFS-BOC076/2020/G5P[23]	99.79	99.79	100	99.68	99.58	99.58	99.68	100
RVA/Porcine-wt/ZAF/UFS-BOC077/2020/G5P[23]	99.79	99.79	100	99.68	99.58	99.58	99.68	100	100
RVA/Porcine-wt/ZAF/UFS-BOC078/2020/G5P[23]	99.79	99.79	100	99.68	99.58	99.58	99.68	100	100	100
RVA/Porcine-wt/ZAF/UFS-BOC081/2020/G5P[23]	99.79	99.79	100	99.69	99.58	99.58	99.69	100	100	100	100
RVA/Porcine-wt/ZAF/UFS-BOC082/2020/G5P[23]	99.79	99.79	100	99.69	99.58	99.58	99.69	100	100	100	100	100
RVA/Porcine-wt/ZAF/UFS-BOC083/2020/G5P[23]	99.79	99.79	100	99.69	99.58	99.58	99.69	100	100	100	100	100	100
RVA/Porcine-wt/ZAF/UFS-BOC001/2018/G5P[13]	99.68	99.68	99.58	99.48	99.37	99.37	99.37	99.37	99.37	99.37	99.37	99.37	99.37	100
RVA/Porcine-wt/ZAF/UFS-BOC079/2020/G5P[23]	99.58	99.58	99.79	99.48	99.37	99.37	99.48	99.79	99.79	99.79	99.79	99.79	99.79	99.16	100
KP753117/RVA/Pig-wt/ZAF/MRC-DPRU1487/2007/G3G5P[23]	98	98	97.89	97.8	97.69	97.69	97.69	97.69	97.69	97.69	97.69	97.69	97.69	98.11	97.48	100
KP753185/RVA/Pig-wt/ZAF/MRC-DPRU1568/2008/G5P[X]	95.69	95.69	95.57	95.49	95.39	95.39	95.38	95.38	95.38	95.38	95.39	95.39	95.39	95.81	95.18	97.06	100
KP752760.1/RVA/Pig-wt/ZAF/MRC-DPRU1576/2007/G5P[X]	93.48	93.49	93.47	93.28	93.4	93.4	93.39	93.17	93.17	93.17	93.19	93.19	93.19	93.5	92.98	94.03	94.55	100
KP753001.1/RVA/Pig-wt/ZAF/MRC-DPRU1513/2009/G5P[6]	88.01	88.03	87.99	87.93	87.74	87.74	87.83	87.92	87.92	87.92	87.95	87.95	87.95	87.95	87.74	88.26	87.53	87.84	100
KJ752477.1/RVA/Pig-wt/ZAF/MRC-DPRU1567/2008/G5P[6]	87.91	87.92	87.99	87.83	87.84	87.84	87.93	87.82	87.82	87.82	87.84	87.84	87.84	87.84	87.63	88.16	87.63	87.95	96.33	100
KP752918.1/RVA/Pig-wt/ZAF/MRC-DPRU1522/2007/G5G9P[X]	87.91	87.92	88.09	87.83	87.84	87.84	87.93	88.03	88.03	88.03	88.05	88.05	88.05	87.84	87.84	88.16	87.63	87.53	96.02	99.16	100
KP752852.1/RVA/Pig-wt/ZAF/MRC-DPRU1562/2008/G5P[X]	87.7	87.71	87.78	87.51	87.53	87.53	87.62	87.61	87.61	87.61	87.63	87.63	87.63	87.53	87.42	87.63	87.42	86.9	88.26	88.47	88.26	100
Protein
	RVA/Porcine-wt/ZAF/UFS-BOC009/2018/G5P[6]P[13]	RVA/Porcine-wt/ZAF/UFS-BOC035/2019/G5P[6]P[13]	RVA/Porcine-wt/ZAF/UFS-BOC071/2019/G5P[13]P[23]	RVA/Porcine-wt/ZAF/UFS-BOC076/2020/G5P[23]	RVA/Porcine-wt/ZAF/UFS-BOC077/2020/G5P[23]	RVA/Porcine-wt/ZAF/UFS-BOC078/2020/G5P[23]	RVA/Porcine-wt/ZAF/UFS-BOC081/2020/G5P[23]	RVA/Porcine-wt/ZAF/UFS-BOC082/2020/G5P[23]	RVA/Porcine-wt/ZAF/UFS-BOC083/2020/G5P[23]	RVA/Porcine-wt/ZAF/UFS-BOC064/2019/G5P[23]	RVA/Porcine-wt/ZAF/UFS-BOC063/2019/G5P[13]P[23]	RVA/Porcine-wt/ZAF/UFS-BOC079/2020/G5P[23]	RVA/Porcine-wt/ZAF/UFS-BOC060/2019/G5P[13]P[23]	RVA/Porcine-wt/ZAF/UFS-BOC124/2020/G5P[23]	RVA/Porcine-wt/ZAF/UFS-BOC001/2018/G5P[13]	KP753117_RVA/Pig-wt/ZAF/MRC-DPRU1487/2007/G3G5P[23]	KP752760.1_RVA/Pig-wt/ZAF/MRC-DPRU1576/2007/G5P[X]	KP753185_RVA/Pig-wt/ZAF/MRC-DPRU1568/2008/G5P[X]	KJ752477.1_RVA/Pig-wt/ZAF/MRC-DPRU1567/2008/G5P[6]	KP753001.1_RVA/Pig-wt/ZAF/MRC-DPRU1513/2009/G5P[6]	KP752852.1_RVA/Pig-wt/ZAF/MRC-DPRU1562/2008/G5P[X]	KP752918.1_RVA/Pig-wt/ZAF/MRC-DPRU1522/2007/G5G9P[X]
RVA/Porcine-wt/ZAF/UFS-BOC009/2018/G5P[6]P[13]	100
RVA/Porcine-wt/ZAF/UFS-BOC035/2019/G5P[6]P[13]	100	100
RVA/Porcine-wt/ZAF/UFS-BOC071/2019/G5P[13]P[23]	100	100	100
RVA/Porcine-wt/ZAF/UFS-BOC076/2020/G5P[23]	100	100	100	100
RVA/Porcine-wt/ZAF/UFS-BOC077/2020/G5P[23]	100	100	100	100	100
RVA/Porcine-wt/ZAF/UFS-BOC078/2020/G5P[23]	100	100	100	100	100	100
RVA/Porcine-wt/ZAF/UFS-BOC081/2020/G5P[23]	100	100	100	100	100	100	100
RVA/Porcine-wt/ZAF/UFS-BOC082/2020/G5P[23]	100	100	100	100	100	100	100	100
RVA/Porcine-wt/ZAF/UFS-BOC083/2020/G5P[23]	100	100	100	100	100	100	100	100	100
RVA/Porcine-wt/ZAF/UFS-BOC064/2019/G5P[23]	99.68	99.68	100	99.68	99.68	99.68	99.68	99.68	99.68	100
RVA/Porcine-wt/ZAF/UFS-BOC063/2019/G5P[13]P[23]	99.68	99.68	100	99.68	99.68	99.68	99.68	99.68	99.68	100	100
RVA/Porcine-wt/ZAF/UFS-BOC079/2020/G5P[23]	99.68	99.68	99.68	99.68	99.68	99.68	99.68	99.68	99.68	99.37	99.37	100
RVA/Porcine-wt/ZAF/UFS-BOC060/2019/G5P[13]P[23]	99.68	99.68	100	99.68	99.68	99.68	99.68	99.68	99.68	100	100	99.37	100
RVA/Porcine-wt/ZAF/UFS-BOC124/2020/G5P[23]	99.68	99.68	100	99.68	99.68	99.68	99.68	99.68	99.68	100	100	99.37	100	100
RVA/Porcine-wt/ZAF/UFS-BOC001/2018/G5P[13]	99.36	99.36	99.03	99.04	99.04	99.04	99.05	99.05	99.05	98.73	98.73	98.73	98.73	98.73	100
KP753117_RVA/Pig-wt/ZAF/MRC-DPRU1487/2007/G3G5P[23]	99.04	99.04	98.71	98.72	98.72	98.72	98.73	98.73	98.73	98.41	98.41	98.41	98.41	98.41	99.05	100
KP752760.1_RVA/Pig-wt/ZAF/MRC-DPRU1576/2007/G5P[X]	97.09	97.1	96.74	96.77	96.77	96.77	96.79	96.79	96.79	96.47	96.47	96.47	96.46	96.46	97.12	97.44	100
KP753185_RVA/Pig-wt/ZAF/MRC-DPRU1568/2008/G5P[X]	97.09	97.1	96.74	96.77	96.77	96.77	96.79	96.79	96.79	96.47	96.47	96.47	96.46	96.46	97.12	97.44	97.44	100
KJ752477.1_RVA/Pig-wt/ZAF/MRC-DPRU1567/2008/G5P[6]	93.42	93.44	93.03	93.1	93.1	93.1	93.15	93.15	93.15	92.81	92.81	92.81	92.78	92.78	93.15	93.48	93.15	92.81	100
KP753001.1_RVA/Pig-wt/ZAF/MRC-DPRU1513/2009/G5P[6]	93.42	93.44	93.03	93.1	93.1	93.1	93.15	93.15	93.15	92.81	92.81	92.81	92.78	92.78	93.15	93.48	93.82	92.81	98.73	100
KP752852.1_RVA/Pig-wt/ZAF/MRC-DPRU1562/2008/G5P[X]	93.08	93.1	92.69	92.76	92.76	92.76	92.81	92.81	92.81	92.47	92.47	92.47	92.44	92.44	92.81	93.15	93.82	93.15	95.48	95.48	100
KP752918.1_RVA/Pig-wt/ZAF/MRC-DPRU1522/2007/G5G9P[X]	92.74	92.76	92.34	92.42	92.42	92.42	92.47	92.47	92.47	92.13	92.13	92.13	92.1	92.1	92.47	92.81	92.47	92.13	99.37	98.09	95.48	100

[truncated: 3 more sheets: NSP3, NSP4, NSP5]
