# Supplementary material for: Phylogenetic Analyses of Rotavirus A, B and C Detected on a Porcine Farm in South Africa
Source: Viruses. 2024 Jun 8;16(6):934. doi: 10.3390/v16060934 (PMC11209240; doi:10.3390/v16060934)
Supplement: Supplementary file 1 [file viruses-16-00934-s001.zip › Suppl Docs Strydom et al/Table S4_RVB nucelotide distance matrix.xlsx]

## Sheet: VP1
Rotavirus B distance matrix
	RVB/Pig-wt/ZAF/CAW50/2019	MG272093.1_RVB/Pig-wt/USA/KS2/2012	KX362389.1_RVB/Pigwt/VNM/14176_8/VP1	KX362389.1_RVB/Pig-wt/VNM/14176_8/VP1_R4	MK953191.1_RVB/Pig-wt/ESP/B377/2017/GXPX	MK953191.1_RVB/Pigwt/ESP/B377/2017/GXPX	KX869730.1_RVB/Pig/Russia/Buryat15/GXPX	MK953192.1_RVB/Pigwt/ESP/B378/2017/GXPX	MK953192.1_RVB/Pig-wt/ESP/B378/2017/GXPX	MG272092.1_RVB/Pig-wt/USA/KS1/2012	KX362400.1_RVB/Pig-wt/VNM/14177_18_R4	MK953196.1_RVB/Pig-wt/ESP/P1C/2017/GXP4	MG272074.1_RVB/Pig-wt/USA/IL4/2012_R4	MG272073.1_RVB/Pig-wt/USA/IL3/2012	MG272081.1_RVB/Pig-wt/USA/IL11/2013	MG272083.1_RVB/Pig-wt/USA/IL13/2013	MK953194.1_RVB/Pig-wt/ESP/P2B/2017/GXP4	MG272077.1_RVB/Pig-wt/USA/IL7/2012	MG272078.1_RVB/Pig-wt/USA/IL8/2013	MG272090.1_RVB/Pig-wt/USA/IL20/2013	MG272087.1_RVB/Pig-wt/USA/IL17/2013	MG272075.1_RVB/Pig-wt/USA/IL5/2012	MK953195.1_RVB/Pig-wt/ESP/VC20B/2017/GXP4	MK953189.1_RVB/Pig-wt/ESP/B304/2017/G12PX	MK953193.1_RVB/Pig-wt/ESP/B422/2017/GXP4	MK953190.1_RVB/Pig-wt/ESP/B333/2017/GXP4	KP753134.1_RVB/Human-wt/SEN/MRC-DPRU4680/2010/GXPX	GU377213.1_RVB/Human-wt/IND/IC-008/2008	KU562873.1_RVB/Human-wt/BGD/JN285/2014	GU370054.1_RVB/Human-wt/MYA/MMR-B1/2007	JQ904159.1_RVB/Human-wt/IND/NIV-1048101/2010	JQ904158.1_RVB/Human-wt/IND/11037/2010	GU377224.1_RVB/Human-wt/XXX/IDH-084/2007	JQ904157.1_RVB/Human-wt/IND/10913/2010	EU490413.1_RVB/Human-wt/CHN/WH-1/2002	KU562884.1_RVB/Human-wt/BGD/JN292/2014	JQ904156.1_RVB/Human-wt/IND/9222/2010	JQ904152.1_RVB/Human-wt/IND/NIV-0632252/2006	KU562895.1_RVB/Human-wt/BGD/JN311/2014	EU490415.1_RVB/Human-wt/BAN/Bang373/XXXX	JQ904153.1_RVB/Human-wt/IND/NIV-076222/2007	KU562906.1_RVB/Human-wt/BGD/JN321/2014	JQ904155.1_RVB/Human-wt/IND/NIV-0948756/2009_R2	JQ904154.1_RVB/Human-wt/IND/NIV-0924341/2009	GU391301.1_RVB/Human-wt/BAN/Bang117/2002	JQ904150.1_RVB/Human-wt/IND/NIV-04623/2004	EU490414.1_RVB/Human-wt/BAN/CAL-1/XXXX	JQ904151.1_RVB/Human-wt/IND/NIV-04624/2004	JQ904148.1_RVB/Human-wt/IND/NIV-005623/2000
RVB/Pig-wt/ZAF/CAW50/2019	100
MG272093.1_RVB/Pig-wt/USA/KS2/2012	82.1973	100
KX362389.1_RVB/Pigwt/VNM/14176_8/VP1	82.111	82.0844	100
KX362389.1_RVB/Pig-wt/VNM/14176_8/VP1_R4	82.111	82.0844	100	100
MK953191.1_RVB/Pig-wt/ESP/B377/2017/GXPX	82.0069	82.2683	83.0743	83.0743	100
MK953191.1_RVB/Pigwt/ESP/B377/2017/GXPX	82.0069	82.2683	83.0743	83.0743	100	100
KX869730.1_RVB/Pig/Russia/Buryat15/GXPX	81.9672	81.4528	81.3666	81.3666	84.0242	84.0242	100
MK953192.1_RVB/Pigwt/ESP/B378/2017/GXPX	81.9385	82.1705	82.9744	82.9744	99.9424	99.9424	84.0367	100
MK953192.1_RVB/Pig-wt/ESP/B378/2017/GXPX	81.9385	82.1705	82.9744	82.9744	99.9424	99.9424	84.0367	100	100
MG272092.1_RVB/Pig-wt/USA/KS1/2012	78.9761	78.5817	78.6678	78.6678	78.0656	78.0656	78.352	78.0075	78.0075	100
KX362400.1_RVB/Pig-wt/VNM/14177_18_R4	78.4974	78.7356	78.592	78.592	78.1043	78.1043	79.1667	78.1322	78.1322	78.6782	100
MK953196.1_RVB/Pig-wt/ESP/P1C/2017/GXP4	78.0179	78.4009	78.4297	78.4297	80.1903	80.1903	78.4872	80.0978	80.0978	78.7748	81.0017	100
MG272074.1_RVB/Pig-wt/USA/IL4/2012_R4	77.9983	77.95	77.95	77.95	78.2671	78.2671	77.7778	78.1797	78.1797	87.9127	77.9023	77.5381	100
MG272073.1_RVB/Pig-wt/USA/IL3/2012	77.9695	77.9213	77.9788	77.9788	78.2959	78.2959	77.8065	78.2084	78.2084	87.884	77.8736	77.5093	99.9713	100
MG272081.1_RVB/Pig-wt/USA/IL11/2013	77.9695	77.8639	77.95	77.95	78.2671	78.2671	77.6916	78.1797	78.1797	87.7979	77.8161	77.4231	99.8852	99.8564	100
MG272083.1_RVB/Pig-wt/USA/IL13/2013	77.9695	77.9788	78.0362	78.0362	78.2383	78.2383	77.9213	78.151	78.151	87.8266	77.8448	77.5093	99.8564	99.8852	99.7416	100
MK953194.1_RVB/Pig-wt/ESP/P2B/2017/GXP4	77.9352	79.4457	78.724	78.724	80.7815	80.7815	78.955	80.6871	80.6871	77.6848	82.0861	81.6657	76.9919	76.963	76.9342	76.9342	100
MG272077.1_RVB/Pig-wt/USA/IL7/2012	77.912	77.9788	78.0075	78.0075	78.2959	78.2959	77.8352	78.2084	78.2084	87.9127	78.0747	77.5093	99.7703	99.799	99.6555	99.6842	77.0785	100
MG272078.1_RVB/Pig-wt/USA/IL8/2013	77.912	77.9213	77.9788	77.9788	78.2383	78.2383	77.8639	78.151	78.151	87.8266	77.8448	77.4518	99.9139	99.9426	99.799	99.9426	76.9342	99.7416	100
MG272090.1_RVB/Pig-wt/USA/IL20/2013	77.7618	77.7714	77.8863	77.8863	78.0881	78.0881	77.7714	77.9437	77.9437	87.6795	77.8385	77.3878	99.5405	99.5692	99.4256	99.4543	76.9564	99.4831	99.5118	100
MG272087.1_RVB/Pig-wt/USA/IL17/2013	77.7682	77.7778	77.8926	77.8926	78.0944	78.0944	77.7778	77.95	77.95	87.683	77.8448	77.3943	99.5406	99.5693	99.4258	99.4545	76.963	99.4832	99.5119	100	100
MG272075.1_RVB/Pig-wt/USA/IL5/2012	77.7682	77.7204	77.7778	77.7778	78.0944	78.0944	77.6342	78.0075	78.0075	87.7117	77.7299	77.308	99.7703	99.799	99.6555	99.6842	76.7898	99.598	99.7416	99.3682	99.3684	100
MK953195.1_RVB/Pig-wt/ESP/VC20B/2017/GXP4	77.6433	78.8036	78.3722	78.3722	79.6713	79.6713	79.5801	79.5513	79.5513	78.631	81.3472	87.1507	77.9983	77.9695	77.8832	77.9408	82.2595	77.9695	77.9408	77.9056	77.912	77.7682	100
MK953189.1_RVB/Pig-wt/ESP/B304/2017/G12PX	77.5058	78.4071	77.9183	77.9183	77.9187	77.9187	80.1035	77.8321	77.8321	77.8033	80.4029	85.3975	77.142	77.1133	77.142	77.0845	80.8326	77.1995	77.0845	77.0492	77.0558	76.9408	85.6855	100
MK953193.1_RVB/Pig-wt/ESP/B422/2017/GXP4	77.3345	78.4704	78.0664	78.0664	78.1829	78.1829	78.0087	78.153	78.153	78.6724	80.9936	97.1429	77.6623	77.6335	77.5469	77.6623	81.8208	77.6046	77.6046	77.5115	77.518	77.4315	87.8394	86.5029	100
MK953190.1_RVB/Pig-wt/ESP/B333/2017/GXP4	77.3056	78.4127	77.8644	77.8644	78.0093	78.0093	77.8932	77.9798	77.9798	78.6147	80.9359	96.7965	77.6046	77.5758	77.4892	77.6046	81.9368	77.5469	77.5469	77.4538	77.4603	77.3737	87.7239	86.5896	99.6537	100
KP753134.1_RVB/Human-wt/SEN/MRC-DPRU4680/2010/GXPX	69.1336	69.4225	69.0707	69.0707	69.224	69.224	68.4843	69.2172	69.2172	69.7156	68.7482	68.5169	70.2726	70.2726	70.1847	70.2433	69.0448	70.302	70.2433	70.2639	70.2726	70.2726	68.9574	68.5849	68.2287	68.1403	100
GU377213.1_RVB/Human-wt/IND/IC-008/2008	69.1113	69.4516	69.3081	69.3081	69.2286	69.2286	68.6764	69.2219	69.2219	69.7387	68.8218	68.8237	70.3417	70.3417	70.2555	70.3129	68.9954	70.3704	70.3129	70.3331	70.3417	70.2555	69.3126	68.7177	68.5714	68.4848	99.2378	100
KU562873.1_RVB/Human-wt/BGD/JN285/2014	69.0538	69.0497	69.5665	69.5665	69.171	69.171	68.8487	69.1645	69.1645	70.3991	69.1379	68.7374	70.4278	70.4278	70.3417	70.3991	68.9954	70.4565	70.3991	70.3619	70.3704	70.3417	69.4564	68.7752	68.5137	68.3117	95.6025	96.1815	100
GU370054.1_RVB/Human-wt/MYA/MMR-B1/2007	69.0538	69.3081	69.2506	69.2506	69.3149	69.3149	68.6764	69.3081	69.3081	69.6526	68.9943	68.7087	70.4278	70.4278	70.3417	70.3991	69.1397	70.4565	70.3991	70.4193	70.4278	70.3417	69.1688	68.6314	68.4271	68.3405	98.9153	99.6842	96.1527	100
JQ904159.1_RVB/Human-wt/IND/NIV-1048101/2010	69.0414	69.3842	69.0951	69.0951	69.1884	69.1884	68.4302	69.1818	69.1818	69.76	68.806	68.578	70.425	70.425	70.3382	70.3961	68.8953	70.4539	70.3961	70.4164	70.425	70.3672	69.0704	68.674	68.3232	68.236	99.3533	99.4507	95.6635	99.1327	100
JQ904158.1_RVB/Human-wt/IND/11037/2010	69.0414	69.4131	69.2397	69.2397	69.3043	69.3043	68.5458	69.2975	69.2975	69.6444	68.806	68.6649	70.3382	70.3382	70.2515	70.3093	68.9826	70.3672	70.3093	70.3297	70.3382	70.2804	69.1862	68.5871	68.4103	68.3232	99.2945	99.4218	95.6346	99.1038	99.3929	100
GU377224.1_RVB/Human-wt/XXX/IDH-084/2007	69.025	69.3655	69.3655	69.3655	69.171	69.171	68.6764	69.1645	69.1645	69.7387	68.908	68.8237	70.2842	70.2842	70.1981	70.2555	68.9376	70.3129	70.2555	70.2757	70.2842	70.1981	69.3126	68.8039	68.5714	68.4848	98.7394	99.4258	95.9518	99.3971	98.8725	98.8436	100
JQ904157.1_RVB/Human-wt/IND/10913/2010	69.0125	69.3553	69.2975	69.2975	69.3043	69.3043	68.6326	69.2975	69.2975	69.8179	68.806	68.6939	70.4539	70.4539	70.3672	70.425	69.0116	70.4828	70.425	70.4453	70.4539	70.3961	69.2441	68.703	68.4394	68.3522	99.177	99.3929	95.6057	99.0749	99.364	99.7398	98.8147	100
EU490413.1_RVB/Human-wt/CHN/WH-1/2002	68.9963	69.021	69.6526	69.6526	69.6028	69.6028	69.2219	69.5952	69.5952	70.3704	69.5977	69.1688	69.7962	69.7962	69.7962	69.71	69.2552	69.7962	69.7674	69.73	69.7387	69.71	69.7153	69.4077	68.7157	68.5714	90.1788	90.6403	90.3244	90.5541	90.2862	90.344	90.4106	90.4019	100
KU562884.1_RVB/Human-wt/BGD/JN292/2014	68.9963	68.9922	69.509	69.509	69.1134	69.1134	68.7626	69.1071	69.1071	70.3417	69.0517	68.6511	70.3991	70.3991	70.3129	70.3704	68.9088	70.4278	70.3704	70.3331	70.3417	70.3129	69.3414	68.6889	68.4271	68.2251	95.7197	96.2963	99.7703	96.2676	95.7791	95.7502	96.0666	95.7213	90.4393	100
JQ904156.1_RVB/Human-wt/IND/9222/2010	68.9835	69.3842	69.2686	69.2686	69.2754	69.2754	68.6036	69.2686	69.2686	69.7311	68.806	68.6649	70.3672	70.3672	70.2804	70.3382	69.0407	70.3961	70.3382	70.3586	70.3672	70.3093	69.1573	68.6161	68.4103	68.3232	99.2945	99.5085	95.7213	99.1905	99.4796	99.8554	98.9303	99.8844	90.4019	95.8369	100
JQ904152.1_RVB/Human-wt/IND/NIV-0632252/2006	68.9256	69.3553	69.3264	69.3264	69.0725	69.0725	68.5169	69.0662	69.0662	69.76	68.8638	68.578	70.1648	70.1648	70.0781	70.1359	68.8372	70.1937	70.1359	70.1562	70.1648	70.107	69.1283	68.645	68.3232	68.236	98.6479	99.364	96.3862	99.3351	98.8147	98.7858	99.0749	98.7569	90.8644	96.5019	98.8725	100
KU562895.1_RVB/Human-wt/BGD/JN311/2014	68.91	69.2219	69.4229	69.4229	68.9983	68.9983	68.5616	68.9922	68.9922	69.2794	68.5345	68.7662	70.0546	70.0546	69.9684	70.0258	68.6778	70.0833	70.0258	70.046	70.0546	69.9684	69.1688	68.7752	68.456	68.3694	97.9771	98.6793	95.234	98.4209	98.1787	98.1498	98.1625	98.1208	90.267	95.3488	98.2365	98.2943	100
EU490415.1_RVB/Human-wt/BAN/Bang373/XXXX	68.91	69.2506	69.4516	69.4516	69.2286	69.2286	68.7051	69.2219	69.2219	69.9397	69.1954	68.5361	70.3704	70.3704	70.2842	70.3417	68.9954	70.3991	70.3417	70.3044	70.3129	70.2842	69.3414	68.9189	68.3405	68.254	97.3028	98.0477	97.617	98.0189	97.4848	97.4559	97.818	97.427	91.3006	97.7318	97.5426	98.3232	97.1002	100
JQ904153.1_RVB/Human-wt/IND/NIV-076222/2007	68.8966	69.2108	69.1818	69.1818	69.1884	69.1884	68.5169	69.1818	69.1818	69.5577	68.8349	68.636	70.2804	70.2804	70.1937	70.2515	69.0407	70.3093	70.2515	70.2718	70.2804	70.2226	69.0414	68.5582	68.3813	68.2941	99.0006	99.7398	96.1839	99.8265	99.1905	99.1616	99.4507	99.1327	90.691	96.2995	99.2483	99.3929	98.4678	98.063	100
KU562906.1_RVB/Human-wt/BGD/JN321/2014	68.8525	69.1645	69.3942	69.3942	68.9407	68.9407	68.5616	68.9348	68.9348	69.3368	68.5057	68.7374	70.0258	70.0258	69.9397	69.9971	68.649	70.0546	69.9971	70.0172	70.0258	69.9397	69.0825	68.6601	68.3983	68.3117	97.9185	98.6219	95.0617	98.3635	98.1208	98.0919	98.1051	98.063	90.0947	95.1766	98.1787	98.1787	99.7129	96.9279	98.4099	100
JQ904155.1_RVB/Human-wt/IND/NIV-0948756/2009_R2	68.8387	69.0373	69.442	69.442	68.8986	68.8986	68.4591	68.8927	68.8927	69.4999	68.6904	68.607	70.2515	70.2515	70.1648	70.2226	68.8081	70.2804	70.2226	70.2429	70.2515	70.1937	69.0125	68.5003	68.3813	68.2941	98.5891	99.2772	95.6057	99.0171	98.728	98.699	98.7569	98.6701	90.4019	95.7213	98.7858	98.7569	99.1038	97.5426	99.0749	99.046	100
JQ904154.1_RVB/Human-wt/IND/NIV-0924341/2009	68.8387	68.9795	69.5577	69.5577	69.1884	69.1884	68.6326	69.1818	69.1818	70.1937	69.3842	68.5491	70.3961	70.3961	70.3093	70.3672	68.9244	70.425	70.3672	70.3297	70.3382	70.3382	69.331	68.5292	68.3813	68.1779	96.3257	96.8488	98.8436	96.8199	96.4151	96.3862	96.6175	96.3573	90.7488	98.9014	96.473	97.0801	95.8948	98.3521	96.8777	95.7213	96.2995	100
GU391301.1_RVB/Human-wt/BAN/Bang117/2002	68.8237	69.1932	69.3368	69.3368	69.0558	69.0558	68.5903	69.0497	69.0497	69.9397	69.0805	68.4498	70.3129	70.3129	70.2268	70.2842	68.9376	70.3417	70.2842	70.247	70.2555	70.2268	69.2263	68.8039	68.2251	68.1385	97.1856	97.9328	97.7318	97.9041	97.3692	97.3403	97.7031	97.3114	91.1858	97.8467	97.427	98.2076	96.9279	99.7703	97.9474	96.7557	97.3692	98.4678	100
JQ904150.1_RVB/Human-wt/IND/NIV-04623/2004	68.8097	69.2686	69.2975	69.2975	68.9855	68.9855	68.3435	68.9795	68.9795	69.7311	69.0373	68.4332	70.2226	70.2226	70.1359	70.1937	69.0116	70.2515	70.1937	70.214	70.2226	70.1648	69.0704	68.5003	68.1779	68.0907	98.0894	98.7858	96.5597	98.7569	98.2365	98.2654	98.4967	98.1787	90.9801	96.6753	98.2943	99.0171	97.7161	98.5545	98.8147	97.6005	98.2365	97.2535	98.4389	100
EU490414.1_RVB/Human-wt/BAN/CAL-1/XXXX	68.7949	69.3942	69.3942	69.3942	69.2861	69.2861	68.7051	69.2794	69.2794	69.9684	69.1667	68.7662	70.4565	70.4565	70.3704	70.4278	68.9088	70.4852	70.4278	70.3906	70.3991	70.3704	69.3701	68.6314	68.456	68.3694	96.8924	97.5883	96.5834	97.5596	97.0801	97.109	97.3586	97.0801	91.8174	96.6982	97.1957	97.8607	96.6982	98.5645	97.6005	96.5834	97.1379	97.0801	98.3922	98.0341	100
JQ904151.1_RVB/Human-wt/IND/NIV-04624/2004	68.7808	69.2975	69.2686	69.2686	68.9565	68.9565	68.3724	68.9506	68.9506	69.7022	69.0662	68.4622	70.1937	70.1937	70.107	70.1648	68.9826	70.2226	70.1648	70.1851	70.1937	70.1359	69.0993	68.5292	68.2069	68.1197	98.1188	98.8147	96.5308	98.7858	98.2654	98.2943	98.5256	98.2076	91.009	96.6464	98.3232	99.046	97.745	98.5256	98.8436	97.6294	98.2654	97.2246	98.4099	99.9711	98.063	100
JQ904148.1_RVB/Human-wt/IND/NIV-005623/2000	68.7228	69.3842	69.2686	69.2686	69.1304	69.1304	68.6326	69.124	69.124	69.8757	69.1529	68.7518	70.3093	70.3093	70.2226	70.2804	68.9244	70.3382	70.2804	70.2429	70.2515	70.2515	69.331	68.8477	68.4394	68.3522	97.766	98.3521	97.109	98.3232	97.8607	97.7739	98.1787	97.745	91.6161	97.2246	97.8607	98.6412	97.3981	99.2194	98.381	97.2246	97.8607	97.8028	99.046	98.8147	98.7569	98.8436	100
JQ904147.1_RVB/Human-wt/IND/NIV-957971/1995	68.6939	69.2397	69.4131	69.4131	69.2174	69.2174	68.5747	69.2108	69.2108	69.8468	69.0662	68.5491	70.425	70.425	70.3382	70.3961	68.9244	70.4539	70.3961	70.3586	70.3672	70.3672	69.2441	68.674	68.265	68.1779	97.1781	97.8317	96.8199	97.8028	97.3403	97.3692	97.6005	97.3403	92.0208	96.9355	97.4559	98.1208	96.9355	98.8147	97.8607	96.7621	97.3403	97.3403	98.6412	98.2943	99.4507	98.3232	99.0171
GQ358721.1_RVB/Bovine-wt/IND/RUBV282/2005_R5	67.032	66.9738	67.5785	67.5785	67.0612	67.0612	68.1543	67.0314	67.0314	67.6648	67.4063	67.2916	67.0602	67.0602	67.0026	67.0314	66.5895	66.9738	67.0602	66.8491	66.8586	66.9162	67.6666	66.6378	67.2938	67.0912	66.8921	67.089	66.9738	67.0602	67.0049	66.86	67.0602	66.889	66.5131	66.9738	66.86	66.9759	67.0026	67.0314	66.9469	66.945	66.9759	67.0919	66.945	67.1499	67.089	67.1209	66.9759
GQ358720.1_RVB/Bovine-wt/IND/RUBV226/2004_R5	67.0032	67.0026	67.6073	67.6073	67.0901	67.0901	68.1831	67.0602	67.0602	67.7224	67.4063	67.3493	67.1178	67.1178	67.0602	67.089	66.5316	67.0314	67.1178	66.9067	66.9162	66.9738	67.6666	66.5802	67.2938	67.0912	66.8627	67.0602	66.945	67.0314	66.9759	66.831	67.0314	66.86	66.4843	66.945	66.831	66.9469	66.9738	67.0026	66.9179	66.9162	66.9469	67.0629	66.9162	67.1209	67.0602	67.0919	66.9469
GQ358719.1_RVB/Bovine-wt/IND/DB176/2001_R5	66.7531	66.4653	67.0406	67.0406	66.5513	66.5513	67.2131	66.4941	66.4941	67.0118	66.4652	67.2141	66.7817	66.7817	66.7242	66.7529	66.1365	66.8105	66.7817	66.5708	66.5804	66.6379	66.8683	66.3018	67.0714	66.8112	66.5198	66.6091	66.4941	66.5229	66.6087	66.5219	66.4941	66.5508	66.5516	66.5229	66.5219	66.4639	66.6379	66.5516	66.435	66.6379	66.5219	66.6377	66.4653	66.5798	66.6954	66.5508	66.5219
KY689687.1_RVB/Goat-wt/USA/Minnesota-1/2016_R3	65.7736	65.1999	65.0273	65.0273	64.9654	64.9654	64.941	64.9123	64.9123	65.8039	64.9971	65.1973	64.8835	64.9123	64.826	64.8548	64.9798	64.9123	64.8548	64.9885	64.9698	64.8548	64.9092	64.7177	65.0188	64.961	64.1703	64.3658	64.1645	64.4234	64.2919	64.3209	64.4521	64.2919	64.2796	64.1645	64.3209	64.263	64.222	64.222	64.3498	64.107	64.263	64.0892	64.107	64.1182	64.4809	64.1471	64.3498
KY689676.1_RVG/turkey-wt/USA/Minnesota-1/2016	61.8647	61.6411	62.7138	62.7138	61.3663	61.3663	62.018	61.3511	61.3511	61.931	60.8241	60.79	61.96	61.96	61.931	61.902	60.8163	61.931	61.931	61.978	61.96	61.931	60.6738	61.0918	61.1192	60.9735	61.4451	61.3221	61.1482	61.2641	61.5564	61.469	61.0612	61.5273	61.2931	61.1192	61.4981	61.0901	61.0032	60.9742	61.3524	60.9452	61.1775	61.2066	60.9742	61.2649	60.9452	61.2649	60.9735
MF120214.1_RVG/turkey-wt/USA/Minnesota-2/2016	61.8647	61.5831	62.7138	62.7138	61.3663	61.3663	62.018	61.3511	61.3511	61.902	60.7661	60.7319	61.931	61.931	61.902	61.873	60.758	61.902	61.902	61.949	61.931	61.902	60.6738	61.0337	61.0609	60.9152	61.4451	61.3221	61.1482	61.2641	61.5564	61.469	61.0612	61.5273	61.2931	61.1192	61.4981	61.0901	61.0032	60.9742	61.3524	60.9452	61.1775	61.2066	60.9742	61.2649	60.9452	61.2649	60.9735
[truncated: 7 more columns]

## Sheet: VP2
	RVB/Pig-wt/ZAF/CAW50/2019	MK953186.1_RVB/Pig-wt/ESP/P2B/2017/GXP4	KX362401.1_RVB/Pig-wt/VNM/14177_18_C4	KR052715.1_RVB/Pig-tc/USA/LS00011_Ohio/XXXX/GXPX	KX362390.1_RVB/Pig-wt/VNM/14176_8/VP2	MK953182.1_RVB/Pig-wt/ESP/B333/2017/GXP4	MK953182.1_RVB/Pigwt/ESP/B333/2017/GXP4	MK953185.1_RVB/Pigwt/ESP/B422/2017/GXP4	MK953185.1_RVB/Pig-wt/ESP/B422/2017/GXP4	MG272114.1_RVB/Pig-wt/USA/KS1/2012	MG272098.1_RVB/Pig-wt/USA/IL6/2012	MG272105.1_RVB/Pig-wt/USA/IL13/2013	MG272097.1_RVB/Pig-wt/USA/IL5/2012_C4	MG272101.1_RVB/Pig-wt/USA/IL9/2013	MG272104.1_RVB/Pig-wt/USA/IL12/2013	MG272103.1_RVB/Pig-wt/USA/IL11/2013	MG272096.1_RVB/Pig-wt/USA/IL4/2012	MG272095.1_RVB/Pig-wt/USA/IL3/2012	MG272112.1_RVB/Pig-wt/USA/IL20/2013	MG272109.1_RVB/Pig-wt/USA/IL17/2013	MK953187.1_RVB/Pig-wt/ESP/VC20B/2017/GXP4	MK953188.1_RVB/Pig-wt/ESP/P1C/2017/GXP4	MK953183.1_RVB/Pig-wt/ESP/B377/2017/GXPX	MK953184.1_RVB/Pig-wt/ESP/B378/2017/GXPX	MK953181.1_RVB/Pig-wt/ESP/B304/2017/G12PX	KP753135.1_RVB/Human-wt/SEN/MRC-DPRU4680/2010/GXPX_C2	KU562896.1_RVB/Human-wt/BGD/JN311/2014	M91433.1_RVB/Human-wt/CHN/ADRV/XXXX	AY238390.1_RVB/Human-wt/IND/Bang373/XXXX	KU562885.1_RVB/Human-wt/BGD/JN292/2014	KU562874.1_RVB/Human-wt/BGD/JN285/2014	KU562907.1_RVB/Human-wt/BGD/JN321/2014	U00673.1_RVB/Rat-wt/USA/XXXX/G1P1_C1	LC185705.1_RVB/Cow-wt/JPN/IS-2/2002/G3PX_C3	KY689688.1_RVB/Goat-wt/USA/Minnesota-1/2016_C3	MG272094.1_RVB/Goat-wt/USA/CA22/2014	GQ358717.1_RVB/Cow-wt/IND/RUBV226/2004/G3P3	GQ358718.1_RVB/Cow-wt/IND/RUBV282/2005/G3P3_C5	GQ358716.1_RVB/Cow-wt/IND/DB176/2001/G3P3
RVB/Pig-wt/ZAF/CAW50/2019	100
MK953186.1_RVB/Pig-wt/ESP/P2B/2017/GXP4	84.0642	100
KX362401.1_RVB/Pig-wt/VNM/14177_18_C4	83.97	84.684	100
KR052715.1_RVB/Pig-tc/USA/LS00011_Ohio/XXXX/GXPX	83.6364	83.8859	82.7205	100
KX362390.1_RVB/Pig-wt/VNM/14176_8/VP2	83.5017	84.7363	95.6603	82.6412	100
MK953182.1_RVB/Pig-wt/ESP/B333/2017/GXP4	83.4581	90.9091	83.613	83.7077	83.7636	100
MK953182.1_RVB/Pigwt/ESP/B333/2017/GXP4	83.4581	90.9091	83.613	83.7077	83.7636	100	100
MK953185.1_RVB/Pigwt/ESP/B422/2017/GXP4	83.3868	90.9091	83.6487	83.7077	83.801	99.6435	99.6435	100
MK953185.1_RVB/Pig-wt/ESP/B422/2017/GXP4	83.3868	90.9091	83.6487	83.7077	83.801	99.6435	99.6435	100	100
MG272114.1_RVB/Pig-wt/USA/KS1/2012	82.959	83.7077	82.8633	87.344	82.4168	83.066	83.066	83.0303	83.0303	100
MG272098.1_RVB/Pig-wt/USA/IL6/2012	82.139	83.066	84.684	82.3529	84.3996	82.9947	82.9947	82.852	82.852	82.4242	100
MG272105.1_RVB/Pig-wt/USA/IL13/2013	82.139	83.066	84.684	82.3529	84.3996	82.9947	82.9947	82.852	82.852	82.4242	99.9287	100
MG272097.1_RVB/Pig-wt/USA/IL5/2012_C4	82.139	83.1373	84.684	82.3529	84.4744	83.066	83.066	82.9234	82.9234	82.4242	99.9287	99.9287	100
MG272101.1_RVB/Pig-wt/USA/IL9/2013	82.2103	83.1373	84.7554	82.4242	84.4744	83.066	83.066	82.9234	82.9234	82.4242	99.9287	99.9287	99.9287	100
MG272104.1_RVB/Pig-wt/USA/IL12/2013	82.1492	83.1132	84.7197	82.3634	84.437	83.0061	83.0061	82.8633	82.8633	82.4348	99.9643	99.9643	99.9643	99.9643	100
MG272103.1_RVB/Pig-wt/USA/IL11/2013	82.139	83.066	84.684	82.3529	84.3996	82.9947	82.9947	82.852	82.852	82.4242	99.9287	99.9287	99.9287	99.9287	99.9643	100
MG272096.1_RVB/Pig-wt/USA/IL4/2012	82.1747	83.1016	84.7197	82.3886	84.437	83.0303	83.0303	82.8877	82.8877	82.4599	99.9643	99.9643	99.9643	99.9643	100	99.9643	100
MG272095.1_RVB/Pig-wt/USA/IL3/2012	82.139	83.066	84.684	82.3529	84.3996	82.9947	82.9947	82.852	82.852	82.4242	99.9287	99.9287	99.9287	99.9287	99.9643	99.9287	99.9643	100
MG272112.1_RVB/Pig-wt/USA/IL20/2013	82.0613	83.0243	84.6786	82.2753	84.3996	82.8816	82.8816	82.7389	82.7389	82.3466	99.7147	99.7147	99.7147	99.7147	99.75	99.7147	99.7504	99.7147	100
MG272109.1_RVB/Pig-wt/USA/IL17/2013	82.0321	82.9947	84.6483	82.246	84.3996	82.852	82.852	82.7094	82.7094	82.3173	99.6791	99.6791	99.6791	99.6791	99.7144	99.6791	99.7148	99.6791	100	100
MK953187.1_RVB/Pig-wt/ESP/VC20B/2017/GXP4	81.9608	87.7718	81.5423	82.9947	81.07	86.5597	86.5597	86.5954	86.5954	81.8538	81.0695	81.0695	81.0695	81.1408	81.1139	81.0695	81.1052	81.0695	81.0271	80.9982	100
MK953188.1_RVB/Pig-wt/ESP/P1C/2017/GXP4	80.4991	81.9608	79.7572	79.5722	79.1994	83.2442	83.2442	83.3155	83.3155	79.5365	79.9643	79.9643	79.9643	80.0357	79.9714	79.9643	80	79.9643	79.8502	79.8217	85.6328	100
MK953183.1_RVB/Pig-wt/ESP/B377/2017/GXPX	79.8217	80.7843	79.8286	78.9661	79.0872	81.533	81.533	81.4617	81.4617	79.287	79.5009	79.5009	79.5009	79.5722	79.5073	79.5009	79.5365	79.5009	79.3866	79.3583	85.4189	98.0036	100
MK953184.1_RVB/Pig-wt/ESP/B378/2017/GXPX	79.7861	80.82	79.7929	78.9305	79.0498	81.5686	81.5686	81.4973	81.4973	79.2513	79.5009	79.5009	79.5009	79.5722	79.5073	79.5009	79.5365	79.5009	79.3866	79.3583	85.4545	97.9323	99.9287	100
MK953181.1_RVB/Pig-wt/ESP/B304/2017/G12PX	78.3957	79.2157	79.2931	78.8948	78.4138	78.7166	78.7166	78.6809	78.6809	79.0374	78.7166	78.7166	78.7166	78.7879	78.7219	78.7166	78.7522	78.7166	78.6377	78.6096	81.5686	84.4563	84.8485	84.8128	100
KP753135.1_RVB/Human-wt/SEN/MRC-DPRU4680/2010/GXPX_C2	73.8961	73.349	74.1683	73.4662	74.0605	72.9582	72.9582	73.0363	73.0363	73.349	73.0363	72.9973	72.9582	73.0363	72.9941	72.9582	72.9973	72.9582	72.9582	72.9582	73.7788	73.5834	73.9351	73.9742	73.9742	100
KU562896.1_RVB/Human-wt/BGD/JN311/2014	73.1907	72.549	73.2953	72.7629	73.3633	72.1925	72.1925	72.3351	72.3351	72.3708	72.3708	72.2995	72.2995	72.3708	72.3313	72.2995	72.3351	72.2995	72.2896	72.2638	72.9055	72.5847	72.8699	72.9055	72.9412	99.2575	100
M91433.1_RVB/Human-wt/CHN/ADRV/XXXX	72.6624	73.162	73.6955	72.9836	73.5206	72.591	72.591	72.6981	72.6981	72.591	72.6624	72.591	72.591	72.6624	72.659	72.591	72.6267	72.591	72.6169	72.591	73.6974	72.3769	73.0193	72.9836	72.3412	90.7277	90.2213	100
AY238390.1_RVB/Human-wt/IND/Bang373/XXXX	72.5134	72.656	73.8308	72.8342	73.5503	72.549	72.549	72.7273	72.7273	72.549	72.0499	71.9786	71.9786	72.0499	72.01	71.9786	72.0143	71.9786	72.0043	71.9786	73.262	73.0838	73.2977	73.262	72.7986	97.0692	96.5062	91.3633	100
KU562885.1_RVB/Human-wt/BGD/JN292/2014	72.549	72.8342	73.7951	73.1907	73.9618	72.6203	72.6203	72.6203	72.6203	72.5847	72.3351	72.2638	72.2638	72.3351	72.2956	72.2638	72.2995	72.2638	72.2896	72.2638	73.0838	72.549	72.7273	72.6916	72.4064	95.5451	94.795	91.0778	96.5062	100
KU562874.1_RVB/Human-wt/BGD/JN285/2014	72.4322	72.7175	73.6786	73.0742	73.887	72.4679	72.4679	72.4679	72.4679	72.4322	72.2183	72.1469	72.1469	72.2183	72.1786	72.1469	72.1826	72.1469	72.1727	72.1469	72.9315	72.3966	72.5749	72.5392	72.2896	95.5061	94.6862	90.9318	96.398	99.8573	100
KU562907.1_RVB/Human-wt/BGD/JN321/2014	72.8342	72.2638	73.0096	72.4777	72.9892	71.9073	71.9073	72.0499	72.0499	72.0143	72.0856	72.0143	72.0143	72.0856	72.0457	72.0143	72.0499	72.0143	72.0756	72.0499	72.6916	72.2995	72.5847	72.6203	72.656	98.9449	99.6435	90.0071	96.2923	94.5811	94.4722	100
U00673.1_RVB/Rat-wt/USA/XXXX/G1P1_C1	71.8717	71.6934	72.5098	72.2282	72.428	71.9786	71.9786	72.1569	72.1569	71.943	71.5865	71.5865	71.6578	71.6578	71.6173	71.6221	71.6221	71.5865	71.612	71.5865	72.0499	72.4064	72.5847	72.5134	72.6203	74.5995	73.6185	73.162	73.4403	72.8342	72.7175	73.2977	100
LC185705.1_RVB/Cow-wt/JPN/IS-2/2002/G3PX_C3	66.9794	66.5326	65.4155	67.5156	65.7207	66.1305	66.1305	66.3539	66.3539	67.1135	65.773	65.8177	65.7283	65.7283	65.773	65.8177	65.773	65.7283	65.8918	65.8624	67.0241	66.8901	66.7113	66.8007	66.1752	68.3208	66.622	66.085	66.4879	66.3539	66.2941	66.3539	65.6836	100
KY689688.1_RVB/Goat-wt/USA/Minnesota-1/2016_C3	66.5954	66.7023	65.1196	66.7023	65.058	65.9893	65.9893	66.0963	66.0963	66.8093	66.5597	66.5954	66.5241	66.5241	66.512	66.5954	66.5597	66.5241	66.5478	66.5241	66.4528	66.1319	66.2032	66.2745	66.4171	67.7218	66.0606	64.9893	66.4171	66.2745	66.1555	65.8824	65.9537	90.2406	100
MG272094.1_RVB/Goat-wt/USA/CA22/2014	66.5597	66.738	65.191	66.9875	65.058	66.0963	66.0963	66.2389	66.2389	66.8449	66.5597	66.5954	66.5241	66.5241	66.512	66.5954	66.5597	66.5241	66.5478	66.5241	66.3458	66.1319	66.1319	66.2032	66.5597	67.8781	66.2745	65.3462	66.631	66.4171	66.2981	66.0963	66.1319	90.4189	98.5414	100
GQ358717.1_RVB/Cow-wt/IND/RUBV226/2004/G3P3	66.3815	65.9537	67.0475	66.9162	66.5544	65.918	65.918	65.9893	65.9893	66.2389	66.8806	66.9162	66.8449	66.9162	66.9404	66.9162	66.8806	66.8449	66.7261	66.7023	66.738	66.2745	66.3815	66.4171	66.5597	66.823	65.7754	66.2384	65.8111	65.7398	65.6205	65.5615	66.0606	76.6043	77.5525	77.5169	100
GQ358718.1_RVB/Cow-wt/IND/RUBV282/2005/G3P3_C5	66.2745	65.918	67.0118	66.8806	66.517	66.025	66.025	66.0963	66.0963	66.3458	66.8449	66.8806	66.8093	66.8806	66.9047	66.8806	66.8449	66.8093	66.6904	66.6667	66.7023	66.3102	66.4171	66.4528	66.6667	66.823	65.7754	66.2384	65.8111	65.7398	65.6205	65.5615	65.9537	76.6043	77.4813	77.4457	99.7154	100
GQ358716.1_RVB/Cow-wt/IND/DB176/2001/G3P3	65.918	65.7398	67.0475	66.738	66.6293	66.3102	66.3102	66.3815	66.3815	66.3458	66.7023	66.738	66.6667	66.738	66.7262	66.738	66.7023	66.6667	66.6191	66.5954	66.7736	66.4171	66.5597	66.5954	66.3458	66.8621	65.5971	66.0956	65.9893	65.7754	65.6562	65.3832	65.9537	76.738	77.4813	77.5169	93.8456	93.9168	100

## Sheet: VP3
	RVB/Pig-wt/ZAF/CAW50/2019	MG272135.1_RVB/Pigwt/USA/KS2/2012	MG272129.1_RVB/Pigwt/USA/IL17/2013_M4	MG272120.1_RVB/Pigwt/USA/IL8/2013	MG272123.1_RVB/Pigwt/USA/IL11/2013	MG272118.1_RVB/Pigwt/USA/IL6/2012	MG272115.1_RVB/Pigwt/USA/IL3/2012	MG272117.1_RVB/Pig-wt/USA/IL5/2012	MG272119.1_RVB/Pig-wt/USA/IL7/2012	MG272134.1_RVB/Pig-wt/USA/KS1/2012	KR052716.1_RVB/Pig-tc/USA/LS00011_Ohio/XXXX/GXPX_M4	MK953180.1_RVB/Pig-wt/ESP/P1C/2017/GXP4	KX362391.1_RVB/Pig-wt/VNM/14176_8_M4	MK953179.1_RVB/Pig-wt/ESP/VC20B/2017/GXP4	KX362402.1_RVB/Pig-wt/VNM/14177_18/2012_M4	MK953174.1_RVB/Pig-wt/ESP/B333/2017/GXP4	MK953177.1_RVB/Pig-wt/ESP/B422/2017/GXP4	MK953175.1_RVB/Pig-wt/ESP/B377/2017/GXPX	KU744406.1_RVB/Pig/Russia/Buryat15/GXPX_M4	MK953178.1_RVB/Pig-wt/ESP/P2B/2017/GXP4	MK379278.1_PoRVB_VP3_VIRES_HeB02	MK953173.1_RVB/Pig-wt/ESP/B304/2017/G12PX	KX362369.1_RVB/Pig-wt/VNM/12089_7	KX362369.1_RVB/Pig-wt/VNM/12089_7/2012/GXPX_M5	KU562886.1_RVB/Human-wt/BAN/JN292/2014	KU562875.1_RVB/Human-wt/BAN/JN285/2014	JQ904180.1_RVB/Human-wt/IND/NIV-0924341/2009	GU377215.1_RVB/Human-wt/IND/IC-008/2008	GU391303.1_RVB/Human-wt/BAN/Bang117/2002	GU370056.1_RVB/Human-wt/MYA/MMR-B1/2007	JQ904183.1_RVB/Human-wt/IND/10913/2010	JQ904182.1_RVB/Human-wt/IND/9222/2010	JQ904184.1_RVB/Human-wt/IND/11037/2010	KP753136.1_RVB/Human-wt/SEN/MRC-DPRU4680/2010/GXPX	GU377226.1_RVB/Human-wt/IND/IDH-084/2002	KU562897.1_RVB/Human-wt/BAN/JN311/2014	JQ904181.1_RVB/Human-wt/IND/NIV-0948756/2009	EU490417.1_RVB/Human-wt/BAN/CAL-1/XXXX	EU490418.1_RVB/Human-wt/BAN/Bang373/XXXX_M2	JQ904179.1_RVB/Human-wt/IND/NIV-076222/2007	JQ904185.1_RVB/Human-wt/IND/NIV-1048101/2010	KU562908.1_RVB/Human-wt/BAN/JN3212014	JQ904176.1_RVB/Human-wt/IND/NIV-04623/2004	JQ904178.1_RVB/Human-wt/IND/NIV-0632252/2006	JQ904174.1_RVB/Human-wt/IND/NIV-005623/2000	JQ904173.1_RVB/Human-wt/IND/NIV-957971/1995	EU490416.1_RVB/Human-wt/CHN/WH-1/2002	LC185668.1_RVB/Cow-wt/JPN/P-2011/2011/G3PX	LC185663.1_RVB/Cow-wt/JPN/E-2002/2002/G3PX
RVB/Pig-wt/ZAF/CAW50/2019	100
MG272135.1_RVB/Pigwt/USA/KS2/2012	83.4642	100	100
MG272129.1_RVB/Pigwt/USA/IL17/2013_M4	83.2024	90.9686	100
MG272120.1_RVB/Pigwt/USA/IL8/2013	83.1588	91.0122	99.8691	100
MG272123.1_RVB/Pigwt/USA/IL11/2013	83.1152	90.9686	99.8255	99.9564	100
MG272118.1_RVB/Pigwt/USA/IL6/2012	82.9843	91.0122	96.6405	96.7714	96.7277	100
MG272115.1_RVB/Pigwt/USA/IL3/2012	82.9843	91.0122	96.6841	96.815	96.7714	99.9564	100
MG272117.1_RVB/Pig-wt/USA/IL5/2012	82.9407	90.9686	96.5969	96.7277	96.6841	99.9564	99.9127	100
MG272119.1_RVB/Pig-wt/USA/IL7/2012	82.897	91.0122	96.6841	96.815	96.7714	99.8691	99.9127	99.8255	100
MG272134.1_RVB/Pig-wt/USA/KS1/2012	79.9302	80.541	80.3665	80.4101	80.4538	80.0611	80.1047	80.0175	80.1483	100
KR052716.1_RVB/Pig-tc/USA/LS00011_Ohio/XXXX/GXPX_M4	79.7993	80.1047	80.1483	80.192	80.1483	79.9738	79.9738	79.9302	79.9738	79.712	100
MK953180.1_RVB/Pig-wt/ESP/P1C/2017/GXP4	79.2998	78.5388	78.5895	78.5388	78.5388	78.4881	78.4881	78.4373	78.4881	78.5895	80.0609	100
KX362391.1_RVB/Pig-wt/VNM/14176_8_M4	79.2453	80.0988	80.1887	80.2785	80.2336	80.4133	80.3684	80.3684	80.3684	78.9308	82.6595	78.4863	100
MK953179.1_RVB/Pig-wt/ESP/VC20B/2017/GXP4	79.1984	78.3866	78.9447	78.9447	78.9447	78.6403	78.5895	78.5895	78.6403	78.5388	79.5028	95.4407	79.4712	100
KX362402.1_RVB/Pig-wt/VNM/14177_18/2012_M4	79.1501	79.1058	79.0173	79.0615	79.0173	78.7517	78.7517	78.7074	78.7959	79.1058	80.3453	79.9594	80.0631	80.2131	100
MK953174.1_RVB/Pig-wt/ESP/B333/2017/GXP4	78.5714	77.8622	77.6596	77.6089	77.6089	77.7102	77.7102	77.6596	77.7102	78.3181	78.4701	85.0837	77.795	83.4602	77.4569	100
MK953177.1_RVB/Pig-wt/ESP/B422/2017/GXP4	78.5388	77.727	77.4226	77.3719	77.3719	77.4734	77.4734	77.4226	77.4734	78.4373	78.5388	85.1118	77.5531	83.4858	77.2197	99.4942	100
MK953175.1_RVB/Pig-wt/ESP/B377/2017/GXPX	78.5023	78.5532	77.4325	77.3816	77.3816	77.7382	77.7382	77.6872	77.7382	76.9231	79.2155	86.4631	78.2405	83.2061	77.6363	90.8906	90.8906	100
KU744406.1_RVB/Pig/Russia/Buryat15/GXPX_M4	78.4978	78.4487	77.9087	77.9578	77.9578	77.8105	77.7614	77.7614	77.7614	77.6632	82.7688	79.1984	80.802	79.4013	78.6942	80.5471	80.5682	80.0306	100
MK953178.1_RVB/Pig-wt/ESP/P2B/2017/GXP4	77.93	78.2344	78.4373	78.4373	78.4373	78.0315	78.0315	77.9807	78.0822	78.2344	81.4307	86.5755	79.2639	88.0952	81.3293	78.4881	78.4045	78.9313	80.3653	100
MK379278.1_PoRVB_VP3_VIRES_HeB02	77.7195	77.0642	77.1079	77.1079	77.0642	76.7584	76.7584	76.7147	76.7147	77.0642	77.5448	76.372	77.2237	75.4573	76.8174	75.0888	75	75.3571	76.2045	75.4065	100
MK953173.1_RVB/Pig-wt/ESP/B304/2017/G12PX	77.3374	78.811	78.0996	78.1504	78.1504	78.1504	78.1504	78.0996	78.1504	78.4045	78.6077	81.583	78.3489	82.1918	77.7947	87.8049	87.8372	86.5443	79.2175	80.0609	75.4707	100
KX362369.1_RVB/Pig-wt/VNM/12089_7	71.4831	72.103	71.9123	71.8646	71.8646	72.0553	72.0076	72.0076	72.0553	72.1507	71.9123	70.2646	72.1984	70.5291	72.3891	70.6815	70.6349	70.085	70.91	70.2646	72.3891	71.2242	100
KX362369.1_RVB/Pig-wt/VNM/12089_7/2012/GXPX_M5	71.4422	72.0609	71.8705	71.8229	71.8229	72.0133	71.9657	71.9657	72.0133	72.1561	71.8705	70.296	72.1561	70.5603	72.3465	70.7124	70.666	70.1168	70.9397	70.2431	72.3941	71.2546	100	100
KU562886.1_RVB/Human-wt/BAN/JN292/2014	70.7679	70.2443	69.5899	69.5899	69.5462	69.4154	69.3717	69.3717	69.4154	68.63	69.1099	68.899	69.8562	68.9498	67.8619	67.5279	67.4784	68.3138	69.0231	67.9351	70.6422	68.3435	69.0033	69.0624	100
KU562875.1_RVB/Human-wt/BAN/JN285/2014	70.6806	70.2007	69.5462	69.5462	69.5026	69.3717	69.3281	69.3281	69.3717	68.5428	69.0663	68.8483	69.8113	68.8483	67.7734	67.4265	67.377	68.2119	68.9249	67.8843	70.5985	68.2419	68.9557	69.0148	99.8691	100
JQ904180.1_RVB/Human-wt/IND/NIV-0924341/2009	70.4046	70.0967	69.3931	69.3931	69.3492	69.3492	69.3052	69.3052	69.3492	68.4257	68.7775	69.102	70.0359	68.9498	67.9947	68.1358	68.0873	68.5685	69.3176	68.0873	70.2774	68.4959	69.051	69.1099	99.0325	98.9886	100
GU377215.1_RVB/Human-wt/IND/IC-008/2008	70.3752	70.4625	69.9389	69.9389	69.8953	69.8953	69.8517	69.8517	69.8953	68.5428	69.0227	68.4932	69.9461	68.6454	68.3931	67.8825	67.7829	67.9572	69.3176	67.8843	70.2053	68.3435	68.7172	68.7768	96.3351	96.3351	96.7898	100
GU391303.1_RVB/Human-wt/BAN/Bang117/2002	70.2443	70.3316	69.808	69.808	69.7644	69.5462	69.5026	69.5026	69.5462	68.4555	68.8482	68.7976	69.9461	68.5946	67.9062	67.7305	67.6814	68.0591	69.2194	67.9351	70.4238	68.1402	69.0987	69.1575	98.2112	98.2112	98.6807	97.7312	100
GU370056.1_RVB/Human-wt/MYA/MMR-B1/2007	70.2007	70.288	69.7644	69.7644	69.7208	69.6335	69.5899	69.5899	69.6335	68.4555	68.7609	68.138	69.7215	68.2902	68.0832	67.6292	67.5292	67.8044	68.9249	67.8843	69.9869	68.1911	68.6695	68.7292	96.4223	96.4223	96.8777	99.4764	97.8185	100
JQ904183.1_RVB/Human-wt/IND/10913/2010	70.1847	70.2287	69.657	69.657	69.613	69.657	69.613	69.613	69.657	68.4697	68.8215	68.4424	69.9461	68.5439	68.2603	67.7305	67.6306	67.9063	69.1213	68.0365	70.0572	68.4451	69.0033	69.0624	96.1741	96.1741	96.6579	99.3404	97.5814	99.2524	100
JQ904182.1_RVB/Human-wt/IND/9222/2010	70.1847	70.1407	69.701	69.657	69.613	69.7449	69.701	69.701	69.7449	68.4697	68.8215	68.4424	69.9012	68.5439	68.2603	67.7305	67.6306	68.0082	69.1213	67.9858	70.0132	68.4959	68.908	68.9672	96.2621	96.2621	96.7458	99.4283	97.6693	99.3404	99.7361	100
JQ904184.1_RVB/Human-wt/IND/11037/2010	70.1407	70.2726	69.613	69.613	69.569	69.613	69.569	69.569	69.613	68.4697	68.7775	68.3917	69.9012	68.4932	68.2603	67.6798	67.5799	67.8553	69.0722	67.9858	70.0132	68.4451	68.9557	69.0148	96.2621	96.2621	96.7458	99.3404	97.6693	99.2524	99.8241	99.7361	100
KP753136.1_RVB/Human-wt/SEN/MRC-DPRU4680/2010/GXPX	70.1134	70.288	69.808	69.808	69.7644	69.6771	69.6335	69.6335	69.6771	68.4555	68.8482	68.2902	69.991	68.4424	68.2603	67.6798	67.5799	67.8553	69.2194	67.7829	70.1616	68.2419	68.7172	68.7768	96.3351	96.3351	96.7898	99.4764	97.7312	99.3892	99.4283	99.4283	99.4283	100
GU377226.1_RVB/Human-wt/IND/IDH-084/2002	70.0698	70.3316	69.808	69.808	69.7644	69.7644	69.7208	69.7644	69.7644	68.5864	68.8918	68.2395	69.9461	68.3917	68.2603	67.7305	67.6306	67.7025	69.1213	67.7829	70.0306	68.2927	68.7172	68.7768	96.466	96.466	96.9217	99.4328	97.7749	99.5201	99.2084	99.2964	99.2084	99.3455	100
KU562897.1_RVB/Human-wt/BAN/JN311/2014	70.0698	70.1571	69.5899	69.5899	69.5462	69.5462	69.5026	69.5026	69.5462	68.3682	68.8482	68.4424	69.7215	68.4932	68.3488	67.7812	67.5799	67.9572	69.1703	67.7829	70.0306	68.0386	68.6695	68.7292	95.5934	95.5934	96.0422	98.6475	96.9895	98.5602	98.5928	98.5928	98.5928	98.822	98.5166	100
JQ904181.1_RVB/Human-wt/IND/NIV-0948756/2009	70.0528	70.1847	69.5251	69.5251	69.4811	69.4811	69.4811	69.4371	69.5251	67.942	68.5136	68.2395	69.7215	68.3917	68.216	67.5785	67.4784	67.7534	68.8758	67.9858	69.8371	68.1911	68.3834	68.4436	96.1302	96.1302	96.5259	99.1205	97.4494	99.2084	98.9006	98.9886	98.9006	99.0325	99.0765	98.197	100
EU490417.1_RVB/Human-wt/BAN/CAL-1/XXXX	70.0262	70.1134	70.0262	70.0262	69.9825	69.808	69.7644	69.7644	69.808	68.1937	68.6736	68.2395	69.6316	68.1887	67.8176	67.5785	67.5292	67.8553	68.8267	67.4784	70.2927	67.7337	69.1464	69.2051	96.9459	96.9459	97.4055	97.4695	98.6475	97.5567	97.3175	97.4055	97.3175	97.4695	97.5131	96.6405	97.1856	100
EU490418.1_RVB/Human-wt/BAN/Bang373/XXXX_M2	70.0262	70.1571	69.7208	69.7208	69.6771	69.459	69.4154	69.4154	69.459	68.4555	68.6736	68.5946	69.7664	68.5946	68.0832	67.8318	67.7829	67.8553	68.974	67.7829	70.2053	68.1402	69.1941	69.2527	97.7312	97.7312	98.197	97.5567	99.5201	97.644	97.4055	97.4934	97.4934	97.5567	97.6003	96.9023	97.2735	98.5166	100
JQ904179.1_RVB/Human-wt/IND/NIV-076222/2007	70.0088	70.0967	69.5251	69.5251	69.4811	69.5251	69.4811	69.4811	69.5251	68.2498	68.5576	68.2395	69.8113	68.3917	68.1275	67.7305	67.6306	67.8044	69.0231	67.7829	69.793	68.1911	68.6695	68.7292	96.5699	96.5699	97.0536	99.6482	97.9771	99.8241	99.4283	99.5163	99.4283	99.5602	99.6922	98.7247	99.2964	97.7133	97.8012	100
JQ904185.1_RVB/Human-wt/IND/NIV-1048101/2010	70.0088	70.1847	69.701	69.701	69.657	69.613	69.569	69.569	69.613	68.2938	68.6456	68.3409	69.8562	68.4932	68.1718	67.5785	67.4784	67.7534	69.0722	67.7321	69.9251	68.1402	68.6218	68.6816	96.35	96.35	96.8338	99.5163	97.7573	99.4283	99.4723	99.4723	99.4723	99.6922	99.3843	98.8566	99.0765	97.4934	97.5814	99.6042	100
KU562908.1_RVB/Human-wt/BAN/JN3212014	69.9389	70.0262	69.459	69.459	69.4154	69.4154	69.3717	69.3717	69.4154	68.1937	68.7173	68.2902	69.5867	68.2902	68.2603	67.5785	67.377	67.7534	69.0722	67.6306	69.8558	67.8354	68.5742	68.634	95.4625	95.4625	95.9103	98.5166	96.8586	98.4293	98.4609	98.4609	98.4609	98.6911	98.3857	99.6073	98.0651	96.5532	96.7714	98.5928	98.7247	100
JQ904176.1_RVB/Human-wt/IND/NIV-04623/2004	69.9208	70.0967	69.5251	69.5251	69.4811	69.2612	69.2172	69.2172	69.2612	68.4697	68.5576	68.5946	69.8113	68.6454	68.3046	67.8318	67.7321	67.8044	69.0722	67.8843	70.1013	68.0894	68.908	68.9672	96.6579	96.6579	97.1416	98.8566	98.0651	98.9446	98.7247	98.7247	98.6368	98.8566	98.9006	98.0211	98.5048	97.7133	97.8892	99.1205	98.8127	97.8892	100
JQ904178.1_RVB/Human-wt/IND/NIV-0632252/2006	69.8329	70.0088	69.701	69.701	69.657	69.5251	69.4811	69.4811	69.5251	68.1179	68.4257	68.3917	69.9461	68.4424	68.1275	67.6292	67.5292	67.7025	68.8758	67.7829	69.8371	68.1911	68.8603	68.9196	96.5699	96.5699	97.0536	99.3843	97.9771	99.4723	99.1645	99.2524	99.1645	99.2964	99.4283	98.4609	99.0325	97.8012	97.8012	99.6482	99.3404	98.3289	98.9446	100
JQ904174.1_RVB/Human-wt/IND/NIV-005623/2000	69.8329	70.1407	69.4811	69.4811	69.4371	69.3052	69.2612	69.2612	69.3052	68.2498	68.4257	68.5946	69.8113	68.5946	68.039	67.7812	67.6814	67.9572	69.0231	67.9351	70.0132	68.0894	69.0987	69.1575	97.3175	97.3175	97.8012	98.4609	98.7247	98.5488	98.3289	98.4169	98.3289	98.4609	98.5048	97.7133	98.197	98.4609	98.5488	98.7247	98.5048	97.5814	98.9886	98.5488	100
JQ904173.1_RVB/Human-wt/IND/NIV-957971/1995	69.7449	69.9208	69.701	69.701	69.657	69.5251	69.4811	69.4811	69.5251	68.1179	68.6016	68.5439	69.5418	68.4932	67.7734	67.6292	67.5799	68.0591	68.8758	67.6814	70.0132	67.937	69.3371	69.3955	97.2296	97.2296	97.7133	97.7573	98.9446	97.8452	97.6253	97.7133	97.6253	97.7573	97.8012	97.0097	97.4934	99.3404	98.8127	98.0211	97.8012	96.8777	98.1091	98.1091	98.8566	100
EU490416.1_RVB/Human-wt/CHN/WH-1/2002	69.7208	69.3717	69.1536	69.1972	69.1536	69.2408	69.1972	69.1972	69.2408	68.63	68.6736	67.7321	68.3738	67.8336	67.5963	67.1226	67.0726	68.4157	67.5994	67.8843	68.6763	68.0386	68.288	68.3484	90.3578	90.3578	90.2814	90.1396	90.7941	90.4014	90.1055	90.3254	90.1935	90.1396	90.096	89.9651	89.8417	91.0122	90.7504	90.3254	90.1055	89.8342	90.3694	90.3254	90.7652	91.3369	100
LC185668.1_RVB/Cow-wt/JPN/P-2011/2011/G3PX	63.7833	63.7833	63.6959	63.7396	63.6959	63.9144	63.8707	63.8707	63.827	63.3464	64.1328	63.0081	63.7427	62.8049	62.8546	61.1365	61.0264	62.398	61.6028	63.7703	63.9983	61.4249	64.0401	64.061	64.8755	64.8318	64.6411	65.1376	64.6134	64.9192	64.8173	64.8173	64.8613	65.0502	64.7444	64.9192	64.8613	64.4386	64.4823	64.7292	64.7732	64.8318	64.7732	64.6411	64.6852	64.1568	64.1328	100
LC185663.1_RVB/Cow-wt/JPN/E-2002/2002/G3PX	63.3901	63.6522	63.6086	63.6522	63.6086	63.827	63.7833	63.7833	63.7833	63.6522	63.6959	62.9573	63.6977	62.7033	62.4113	61.9482	61.7378	62.602	61.4553	62.7541	63.692	61.9847	63.3715	63.3937	64.7881	64.7444	64.5531	65.225	64.526	65.0066	64.8173	64.8173	64.8613	65.0502	64.9192	65.2687	64.8613	64.3512	64.6571	64.8173	64.7732	65.1813	64.8613	64.8173	64.6852	64.1568	65.0066	92.1902	100
LC185664.1_RVB/Cow-wt/JPN/D-2005/2005/G3PX	63.3464	63.6959	63.5649	63.6086	63.5649	63.8707	63.827	63.827	63.827	63.827	63.5649	62.9573	63.6077	62.6524	62.2784	61.9482	61.7378	62.551	61.4061	62.5	63.8233	62.0356	63.3715	63.3937	64.7444	64.7007	64.509	65.1813	64.4823	64.9629	64.7732	64.7732	64.8173	65.0066	64.8755	65.1376	64.8173	64.3076	64.6134	64.7732	64.7292	65.0502	64.8173	64.7732	64.6411	64.1127	64.7881	92.103	99.3455
LC185666.1_RVB/Cow-wt/JPN/D-2006/2006/G3PX	63.3464	63.5212	63.4338	63.4775	63.4338	63.6522	63.6086	63.6086	63.6086	63.6522	63.6086	63.0081	63.3828	62.7541	62.1011	61.999	61.7378	62.449	61.5536	62.8049	63.6045	61.8321	63.4193	63.4414	64.7444	64.7007	64.509	65.1376	64.4823	64.9192	64.7292	64.7292	64.7732	64.9629	64.8318	65.2687	64.7732	64.3076	64.6134	64.7292	64.6852	65.1813	64.7732	64.6411	64.5971	64.1127	64.9629	92.1466	99.3019
LC185661.1_RVB/Cow-wt/JPN/IS-2/2002/G3PX	63.3028	63.7833	63.7396	63.7833	63.7396	63.9581	63.9144	63.9144	63.9144	63.6959	63.7396	62.8557	63.6527	62.6524	62.367	61.9482	61.7378	62.551	61.5044	62.6016	63.692	61.9847	63.4193	63.4414	64.7444	64.7007	64.509	65.1813	64.4823	64.9629	64.7732	64.7732	64.8173	65.0066	64.8755	65.225	64.8173	64.3076	64.6134	64.7732	64.7292	65.1376	64.8173	64.7732	64.6411	64.1127	64.9629	92.3211	99.6946
LC185660.1_RVB/Cow-wt/JPN/IS-1/1999/G3PX	63.2591	63.7833	63.6959	63.7396	63.6959	63.9144	63.8707	63.8707	63.8707	63.6959	63.6086	62.7033	63.5178	62.5	62.1897	61.9482	61.7378	62.449	61.4553	62.6016	63.7358	61.9338	63.3715	63.3937	64.5697	64.526	64.3329	65.0066	64.3076	64.7881	64.6852	64.6852	64.7292	64.9192	64.7007	65.1376	64.6411	64.1328	64.4386	64.5971	64.6411	65.0502	64.6411	64.509	64.465	63.9366	64.8755	92.1902	99.2583
LC185662.1_RVB/Cow-wt/JPN/D-2002/2002/G3PX_M3	63.2456	63.5088	63.4649	63.5088	63.4649	63.6842	63.6404	63.6404	63.6404	63.5088	63.5526	62.9065	63.6527	62.6524	62.367	61.8975	61.687	62.551	61.4061	62.7033	63.5485	61.9338	63.3715	63.3937	64.6491	64.6053	64.509	65.0877	64.386	64.8684	64.7732	64.7732	64.8173	64.9123	64.7807	65.1316	64.8173	64.2105	64.5175	64.7732	64.7292	65.0439	64.8173	64.7732	64.6411	64.1127	64.8684	92.1156	99.9562
LC185667.1_RVB/Cow-wt/JPN/G-2006/2006/G3PX	63.1717	63.6959	63.6086	63.6522	63.6086	63.827	63.7833	63.7833	63.7833	63.6522	63.6522	62.9573	63.7427	62.6524	62.3227	61.8975	61.687	62.398	61.4061	62.7033	63.8233	61.9338	63.467	63.489	64.6571	64.6571	64.421	65.1813	64.4823	64.9629	64.7732	64.7732	64.8173	65.0066	64.8755	65.225	64.8173	64.3076	64.6134	64.7732	64.7292	65.1376	64.8173	64.7732	64.6411	64.1127	64.9629	92.103	99.5637
LC185665.1_RVB/Cow-wt/JPN/E-2005/2005/G3PX	63.1	63.4522	63.3201	63.3642	63.3201	63.6284	63.5843	63.5843	63.5843	63.5843	63.3201	62.9573	63.6077	62.6524	62.2784	61.9482	61.7378	62.551	61.4061	62.5	63.5802	62.0356	63.3715	63.3937	64.509	64.465	64.509	64.9494	64.2448	64.7292	64.7732	64.7732	64.8173	64.7732	64.6411	64.9053	64.8173	64.0687	64.3769	64.7732	64.7292	64.8173	64.8173	64.7732	64.6411	64.1127	64.5531	92.0405	99.3404
KY689689.1_RVB/Goat-wt/USA/Minnesota-1/2016_M3	62.9808	63.4178	63.8549	63.8986	63.8549	64.0734	64.0297	64.0297	63.986	63.4178	62.7185	61.7184	63.6364	61.7692	62.306	62.4873	62.2776	62.2767	61.5347	61.82	64.0263	62.22	64.3096	64.33	64.2045	64.1171	63.8326	64.5979	64.1171	64.4668	64.2291	64.2291	64.2731	64.5105	64.3794	64.6416	64.2731	64.2045	64.2483	64.141	64.185	64.5542	64.2731	64.2291	64.0969	63.7004	64.4668	91.3575	94.9367
X16949.1_RVB/Rat-wt/USA/IDIR/XXXX/G1P1_M1	48.8407	48.3473	47.9526	47.9033	47.9033	48.594	48.5446	48.5446	48.446	47.41	47.0153	47.6514	46.7275	46.2366	46.2769	48.1356	48.2486	48.4694	46.8939	46.6893	46.9136	47.1655	46.3231	46.3271	48.1006	48.002	48.1151	48.2486	48.002	48.2486	48.2639	48.2639	48.2639	48.15	48.1006	47.854	47.9167	48.0513	47.8046	48.3135	48.1647	47.8046	48.4623	48.1151	48.3135	47.9167	47.262	47.8025	48.6914
[truncated: 9 more columns]

## Sheet: VP4
	RVB/Pig-wt/ZAF/CAW50/2019	MG272151.1_RVB/Pig-wt/USA/IL14/2013/G16P5	MG272159.1_RVB/Pig-wt/USA/IL20/2013/G16P5	MG272142.1_RVB/Pig-wt/USA/IL8/2013/G16P5	MG272144.1_RVB/Pig-wt/USA/IL9/2013/G16P5	MG272140.1_RVB/Pig-wt/USA/IL6/2012/G16P5	MG272157.1_RVB/Pig-wt/USA/IL18/2013/G16P5	MG272137.1_RVB/Pig-wt/USA/IL3/2012/G16P5	MK953165.1_RVB/Pig-wt/ESP/B304/2017/G12PX	MK953167.1_RVB/Pig-wt/ESP/B377/2017/GXPX	MK953168.1_RVB/Pig-wt/ESP/B378/2017/GXPX	MK953171.1_RVB/Pig-wt/ESP/VC20B/2017/GXP4	MK953170.1_RVB/Pig-wt/ESP/P2B/2017/GXP4	MG272161.1_RVB/Pig-wt/USA/KS1/2012/G16P4	GQ358711.1_RVB/Cow-wt/IND/RUBV226/XXXX/G5P3	KR052717.1_RVB/Pig-tc/USA/LS00011_Ohio/XXXX/G12P4	MG272141.1_RVB/Pig-wt/USA/IL7/2012/G16P4	MK953166.1_RVB/Pig-wt/ESP/B333/2017/GXP4	MG272146.1_RVB/Pig-wt/USA/IL10B/2013/G16P4	MG272139.1_RVB/Pig-wt/USA/IL5/2012/G16P4	MG272143.1_RVB/Pig-wt/USA/IL8B/2013/G16P4	MK953169.1_RVB/Pig-wt/ESP/B422/2017/GXP4	GQ358710.1_RVB/Cow-wt/IND/DB176/2001/G5P3	MK953172.1_RVB/Pig-wt/ESP/P1C/2017/GXP4	KU744407.1_RVB/Pig/Russia/Buryat15/G12P4	KY689690.1_RVB/Goat-wt/USA/Minnesota-1/2016/G3P3	GU377216.1_RVB/Human-wt/IND/IC-008/2008/GXP2	GU377227.1_RVB/Human-wt/IND/IDH-084/2007	GU391304.1_RVB/Human-wt/BAN/Bang117/2002	JN009775.1_RVB/Human-wt/IND/NIV-04622/2004	FJ811826.1_RVB/Human-wt/MYA/MMR-B1/2007	FJ851391.1_RVB/Human-wt/BAN/Bang544/2001	KP753137.1_RVB/Human-wt/SEN/MRC-DPRU4680/2010/GXPX	JN009774.1_RVB/Human-wt/IND/NIV-094456/2009	AY238388.1_RVB/Human-wt/BAN/Bang373/XXXX	AF184084.1_RVB/Human-wt/BAN/CAL/XXXX	KU562876.1_RVB/Human-wt/BAN/JN285/2014	KU562887.1_RVB/Human-wt/BAN/JN292/2014	JN009776.1_RVB/Human-wt/IND/NIV-005625/2000	AY539857.1_RVB/Human-wt/CHN/WH-1/2002
RVB/Pig-wt/ZAF/CAW50/2019	100
MG272151.1_RVB/Pig-wt/USA/IL14/2013/G16P5	83.0569	100
MG272159.1_RVB/Pig-wt/USA/IL20/2013/G16P5	83.0493	100	100
MG272142.1_RVB/Pig-wt/USA/IL8/2013/G16P5	83.024	99.5161	99.5697	100
MG272144.1_RVB/Pig-wt/USA/IL9/2013/G16P5	83.0121	99.9557	100	99.5699	100
MG272140.1_RVB/Pig-wt/USA/IL6/2012/G16P5	83.0121	99.8672	99.9114	99.4624	99.9115	100
MG272157.1_RVB/Pig-wt/USA/IL18/2013/G16P5	82.9673	99.8672	99.9114	99.4624	99.9115	99.8229	100
MG272137.1_RVB/Pig-wt/USA/IL3/2012/G16P5	82.9225	99.8672	99.9114	99.4624	99.9115	99.9115	99.8229	100
MK953165.1_RVB/Pig-wt/ESP/B304/2017/G12PX	71.8111	72.4784	72.4652	75.2583	72.4304	72.3343	72.3343	72.4304	100
MK953167.1_RVB/Pig-wt/ESP/B377/2017/GXPX	70.9858	73.6473	73.6341	76.2835	73.5972	73.6974	73.5471	73.5972	77.8335	100
MK953168.1_RVB/Pig-wt/ESP/B378/2017/GXPX	70.6151	73.1328	73.1194	75.8794	73.0827	73.183	73.0326	73.0827	78.6252	97.6663	100
MK953171.1_RVB/Pig-wt/ESP/VC20B/2017/GXP4	65.8737	65.9882	66.0181	67.5163	66.0335	66.1239	66.0335	66.0335	62.1425	63.6731	63.2509	100
MK953170.1_RVB/Pig-wt/ESP/P2B/2017/GXP4	65.7378	64.9503	64.9797	66.2155	64.9955	65.0858	64.9503	65.0407	61.3746	61.6625	61.6431	90.8232	100
MG272161.1_RVB/Pig-wt/USA/KS1/2012/G16P4	65.7014	65.7271	65.7565	66.8828	65.7718	65.6823	65.7271	65.7271	62.1752	62.6131	62.5943	83.9262	85.027	100
GQ358711.1_RVB/Cow-wt/IND/RUBV226/XXXX/G5P3	65.5953	64.6133	64.6424	66.5038	64.6583	64.7482	64.7032	64.7032	60.4257	61.5968	61.6785	65.075	65.4859	63.9838	100
KR052717.1_RVB/Pig-tc/USA/LS00011_Ohio/XXXX/G12P4	65.5671	65.9517	65.9812	67.369	65.9964	65.9964	65.9517	65.9517	61.0202	62.5628	62.2926	83.3108	85.2201	86.9604	64.1348	100
MG272141.1_RVB/Pig-wt/USA/IL7/2012/G16P4	65.2056	65.8177	65.8024	66.6126	65.773	65.773	65.8177	65.7283	61.9827	61.809	61.639	83.3108	85.0854	91.4998	64.1348	84.9333	100
MK953166.1_RVB/Pig-wt/ESP/B333/2017/GXP4	65.1896	65.4472	65.4767	66.7028	65.4923	65.5827	65.4472	65.5375	61.0842	62.5189	62.248	92.5776	88.814	85.1619	65.0318	83.6029	84.5912	100
MG272146.1_RVB/Pig-wt/USA/IL10B/2013/G16P4	65.1152	65.3262	65.3107	66.1264	65.2815	65.2815	65.3262	65.2368	61.7902	61.7588	61.639	83.1309	84.6361	91.4553	63.7303	84.9778	98.9333	84.5013	100
MG272139.1_RVB/Pig-wt/USA/IL5/2012/G16P4	65.1152	65.2368	65.2213	66.0184	65.1921	65.1921	65.2368	65.1475	61.6939	61.6583	61.5385	83.0859	84.5013	91.5888	63.7303	84.8889	98.9778	84.4564	99.6889	100
MG272143.1_RVB/Pig-wt/USA/IL8B/2013/G16P4	65.014	65.3259	65.3099	66.1081	65.2797	65.2797	65.3259	65.2335	61.8537	61.7203	61.6004	83.1642	84.5693	91.4023	63.5223	85.0115	98.8046	84.5693	99.8621	99.5402	100
MK953169.1_RVB/Pig-wt/ESP/B422/2017/GXP4	64.9612	65.2665	65.296	66.3779	65.3117	65.402	65.2665	65.3568	61.2294	62.1159	61.996	91.8578	88.8589	85.1619	65.2589	83.6029	84.4564	98.6523	84.3666	84.3217	84.4311	100
GQ358710.1_RVB/Cow-wt/IND/DB176/2001/G5P3	64.9163	64.1637	64.1925	65.9609	64.2086	64.2986	64.2536	64.2536	59.7484	61.0915	61.1223	64.6658	65.1226	63.3993	97.321	63.6404	63.3258	64.4868	62.9213	63.0112	62.6394	64.8047	100
MK953172.1_RVB/Pig-wt/ESP/P1C/2017/GXP4	64.9131	65.0837	65.1131	66.4321	65.1289	65.2194	65.0837	65.1741	61.2778	62.267	62.1472	93.2432	89.7436	85.3801	65.2727	83.8057	85.0202	97.6608	84.7503	84.7054	84.7996	97.3909	64.6364	100
KU744407.1_RVB/Pig/Russia/Buryat15/G12P4	64.7194	65.4843	65.4686	66.811	65.4388	65.4388	65.3934	65.3934	62.2991	61.9647	61.7944	80.4446	82.1477	83.22	62.437	85.3714	82.7446	83.5523	82.5181	82.5181	82.5786	84.5492	62.3454	82.804	100
KY689690.1_RVB/Goat-wt/USA/Minnesota-1/2016/G3P3	64.3148	63.7466	63.7753	65.1844	63.7916	63.7916	63.8365	63.7466	60.9579	60.364	60.4957	64.2402	64.3344	63.3378	88.2586	63.2644	63.1745	63.9255	62.8147	62.9047	62.4361	64.0164	88.6983	63.9382	62.9698	100
GU377216.1_RVB/Human-wt/IND/IC-008/2008/GXP2	60.2092	61.1111	61.0935	63.7507	61.0659	60.9756	61.1111	60.9756	56.9216	57.8362	57.916	59.4768	59.8075	59.7279	60.7914	60.5896	59.229	59.2117	59.4558	59.2744	59.4569	59.3034	60.5665	59.1659	59.5007	60.2789	100
GU377227.1_RVB/Human-wt/IND/IDH-084/2007	60.1182	61.1111	61.0935	63.7507	61.0659	60.9756	61.1111	60.9756	56.97	57.8868	58.0172	59.6145	59.945	59.8186	60.6565	60.771	59.4104	59.3492	59.6372	59.4558	59.6442	59.3951	60.4317	59.3034	59.7319	60.1439	99.3342	100
GU391304.1_RVB/Human-wt/BAN/Bang117/2002	60.1182	60.7046	60.6869	63.2586	60.6594	60.5691	60.7046	60.5691	56.8248	57.4823	57.562	59.7981	60.0367	60.0454	60.7914	60.771	59.4104	59.6242	59.5918	59.4104	59.6442	59.4409	60.4766	59.5784	59.4082	60.009	97.3813	97.3369	100
JN009775.1_RVB/Human-wt/IND/NIV-04622/2004	60.0273	60.8401	60.8224	63.3133	60.7949	60.7046	60.8401	60.7046	56.5828	57.7351	57.8149	59.7522	59.8075	59.9093	60.6115	60.9524	59.3197	59.3492	59.5465	59.3651	59.5506	59.3492	60.3867	59.4867	59.4082	60.009	98.5353	98.4909	98.3134	100
FJ811826.1_RVB/Human-wt/MYA/MMR-B1/2007	59.9818	61.0208	61.0032	63.5867	60.9756	60.8853	61.0208	60.8853	56.9216	57.8362	57.916	59.4309	59.7617	59.6825	60.6115	60.6803	59.229	59.0742	59.4558	59.2744	59.5037	59.1659	60.2968	59.0284	59.4082	60.054	99.2898	99.2455	97.5144	98.7572	100
FJ851391.1_RVB/Human-wt/BAN/Bang544/2001	59.8909	60.5691	60.5513	63.0946	60.5239	60.4336	60.5691	60.4336	56.6312	57.3812	57.5114	59.6604	59.8992	60.0454	60.9263	60.8617	59.4104	59.4867	59.5918	59.4104	59.5974	59.3034	60.6115	59.4409	59.362	60.1439	97.2481	97.2037	99.423	98.269	97.47	100
KP753137.1_RVB/Human-wt/SEN/MRC-DPRU4680/2010/GXPX	59.8909	60.9304	60.9128	63.532	60.8853	60.7949	60.9304	60.7949	56.7764	57.6845	57.7643	59.6145	59.8992	59.7732	60.7914	60.771	59.4558	59.5784	59.6825	59.5011	59.691	59.67	60.5665	59.5325	59.8243	60.2789	98.9348	98.8016	96.9818	98.2246	98.7572	96.8486	100
JN009774.1_RVB/Human-wt/IND/NIV-094456/2009	59.8909	61.0208	61.0032	63.6413	60.9756	60.8853	61.0208	60.8853	57.0184	57.7351	57.8149	59.6145	60.0367	59.7279	60.9263	60.771	59.4104	59.3492	59.6372	59.4558	59.6442	59.4409	60.7014	59.3034	59.6856	60.2789	99.2898	99.1567	97.3369	98.4021	99.1123	97.2037	99.2898	100
AY238388.1_RVB/Human-wt/BAN/Bang373/XXXX	59.8454	60.4788	60.4609	62.9306	60.4336	60.3433	60.4788	60.3433	56.5828	57.3306	57.4608	59.7522	59.9908	60.0454	60.7464	60.907	59.4104	59.5784	59.6372	59.4558	59.6442	59.3951	60.4317	59.5325	59.2695	60.009	97.4257	97.3813	99.2455	98.5353	97.7364	99.3786	97.0262	97.2925	100
AF184084.1_RVB/Human-wt/BAN/CAL/XXXX	59.8454	60.5691	60.5513	63.0946	60.5239	60.4336	60.5691	60.4336	56.4376	57.4823	57.5114	59.8899	59.9908	59.9093	60.4317	60.9524	59.4558	59.4409	59.5918	59.4104	59.6442	59.3034	60.2068	59.4867	59.2695	59.8291	98.1358	98.0914	98.8016	99.1567	98.3577	98.846	97.7364	98.0027	99.0235	100
KU562876.1_RVB/Human-wt/BAN/JN285/2014	59.7999	60.8401	60.8224	63.2586	60.7949	60.7949	60.8401	60.7949	56.6796	57.9879	58.0678	59.6145	59.8533	59.9093	60.6115	60.5442	59.3197	59.5325	59.5465	59.3651	59.5506	59.6242	60.5665	59.3951	59.8706	60.3689	98.0027	97.9139	95.9166	97.0706	97.8251	95.7834	97.3813	97.7364	95.9609	96.6711	100
KU562887.1_RVB/Human-wt/BAN/JN292/2014	59.7999	60.8401	60.8224	63.2586	60.7949	60.7949	60.8401	60.7949	56.6312	57.8868	57.9666	59.6145	59.8992	59.9546	60.6565	60.5896	59.3651	59.5325	59.5918	59.4104	59.5974	59.6242	60.6115	59.3951	59.9168	60.2789	98.0914	97.9583	96.0053	97.1593	97.9139	95.8722	97.47	97.8251	96.0497	96.7599	99.9112	100
JN009776.1_RVB/Human-wt/IND/NIV-005625/2000	59.7544	60.7046	60.6869	63.1493	60.6594	60.5691	60.7046	60.5691	56.6796	57.5834	57.6631	59.7981	59.9908	59.9093	60.5665	61.2245	59.5465	59.3492	59.7732	59.5918	59.7846	59.2576	60.2518	59.3951	59.6394	59.7391	97.8251	97.7807	98.3134	98.846	97.9583	98.269	97.4257	97.692	98.4465	99.1567	96.3604	96.4492	100
AY539857.1_RVB/Human-wt/CHN/WH-1/2002	59.2542	61.3821	61.3647	63.5867	61.3369	61.2466	61.3821	61.2466	56.9216	57.2801	57.6125	60.3029	59.8075	59.7732	60.6565	60.8163	60.2268	59.945	60.5442	60.3175	60.5805	59.8992	60.2518	60.0367	59.362	59.964	91.0342	91.1229	91.7	91.8331	91.0342	91.7	91.1229	91.1673	91.8775	92.3213	90.1909	90.2796	91.8775	100

## Sheet: VP6
	RVB/Pig-wt/ZAF/CAW50/209	KF882539.1_RVB/Pig-wt/USA/IA09-67/2009/G16PX	KF882539.1_RVB/Pigwt/USA/IA0967/2009/G16PX	KF882538.1_RVB/Pigwt/USA/IL0916/2009/G20PX	KF882536.1_RVB/Pigwt/USA/OK0950/2009/G12PX	KF882537.1_RVB/Pigwt/USA/OK0952/2009/G8PX	KF882595.1_RVB/Pig-wt/Japan/PB-Taiheiyo/2000/G20PX	KF882595.1_RVB/Pigwt/Japan/PBTaiheiyo/2000/G20PX	KF882588.1_RVB/Pig-wt/Japan/PB-S24-11/2002/G12PX_I13	KF882587.1_RVB/Pig-wt/Japan/PB-Kyushu/2001/G20PX	KF882559.1_RVB/Pig-wt/USA/KS09-44/2009/G16PX	KF882548.1_RVB/Pig-wt/USA/MO09-17/2009/G16PX	KF882561.1_RVB/Pig-wt/USA/MN09-54/2009/G12PX	KF882567.1_RVB/Pig-wt/USA/OK09-33/2009/G16PX	KR052718.1_RVB/Pig-tc/USA/LS00011_Ohio/XXXX/GXPX	KF882556.1_RVB/Pig-wt/USA/MO09-57/2009/G16PX	KF882554.1_RVB/Pig-wt/USA/MO09-21/2009/G12PX	KF882568.1_RVB/Pig-wt/USA/OK09-39/2009/G16PX	KF882547.1_RVB/Pig-wt/USA/NC09-15/2009/G16PX	MG272163.1_RVB/Pigwt/USA/IL3/2012	KF882545.1_RVB/Pig-wt/USA/NC09-28/2009/G16PX	KF882563.1_RVB/Pig-wt/USA/NC09-29/2009/G12PX_I13	MG272177.1_RVB/Pigwt/USA/IL17/2013	KF882558.1_RVB/Pig-wt/USA/MN09-68/2009/G12PX	KF882560.1_RVB/Pig-wt/USA/KS09-48/2009/G16PX	KF882550.1_RVB/Pig-wt/USA/MN09-58/2009/G14PX	KF882546.1_RVB/Pig-wt/USA/PA09-10/2009/G12PX_I13	MK953163.1_RVB/Pig-wt/ESP/VC20B/2017/GXP4	MG272183.1_RVB/Pig-wt/USA/KS2/2012	KF882566.1_RVB/Pig-wt/USA/MN09-63/2009/G18PX	KF882564.1_RVB/Pig-wt/USA/OK09-18/2009/G16PX	KF882549.1_RVB/Pig-wt/USA/NC09-41/2009/G16PX	KF882562.1_RVB/Pig-wt/USA/MO09-32/2009/G16PX	MK953164.1_RVB/Pig-wt/ESP/P1C/2017/GXP4	KX869731.1_RVB/Pig/Russia/Buryat15/GXPX	KF882552.1_RVB/Pig-wt/USA/MN09-42/2009/G20PX	MK953157.1_RVB/Pig-wt/ESP/B304/2017/G12PX	MK953160.1_RVB/Pig-wt/ESP/B378/2017/GXPX	MK953159.1_RVB/Pig-wt/ESP/B377/2017/GXPX	KF882589.1_RVB/Pig-wt/Japan/PB-S40-1/2003/G12PX	KF882585.1_RVB/Pig-wt/Japan/PB-107-G16/2009/GXPX	MK953162.1_RVB/Pig-wt/ESP/P2B/2017/GXP4	KF882553.1_RVB/Pig-wt/USA/SD09-45/2009/G14PX	MG272182.1_RVB/Pig-wt/USA/KS1/2012	MK379281.1_RVB/Pig-wt/CHN/HeB02/2017	MK953158.1_RVB/Pig-wt/ESP/B333/2017/GXP4	KF882582.1_RVB/Pig-wt/Japan/PB-85-I3/2008/GXPX_I11	KF882573.1_RVB/Pig-wt/USA/MO09-31/2009/G18PX	KF882574.1_RVB/Pig-wt/USA/MN09-70/2009/GXPX_I12
RVB/Pig-wt/ZAF/CAW50/209	100
KF882539.1_RVB/Pig-wt/USA/IA09-67/2009/G16PX	88.3362	100
KF882539.1_RVB/Pigwt/USA/IA0967/2009/G16PX	88.2553	100	100
KF882538.1_RVB/Pigwt/USA/IL0916/2009/G20PX	88.195	95.1682	95.2055	100
KF882536.1_RVB/Pigwt/USA/OK0950/2009/G12PX	87.3188	93.6537	93.6537	93.619	100
KF882537.1_RVB/Pigwt/USA/OK0952/2009/G8PX	86.9681	93.7001	93.7001	93.5772	96.9203	100
KF882595.1_RVB/Pig-wt/Japan/PB-Taiheiyo/2000/G20PX	86.3946	86.0206	86.1277	87.083	86.6848	85.6383	100
KF882595.1_RVB/Pigwt/Japan/PBTaiheiyo/2000/G20PX	86.3946	86.0206	86.1277	87.083	86.6848	85.6383	100	100
KF882588.1_RVB/Pig-wt/Japan/PB-S24-11/2002/G12PX_I13	85.8483	85.4686	85.5802	85.6775	85.1953	84.8	88.6616	88.6616	100
KF882587.1_RVB/Pig-wt/Japan/PB-Kyushu/2001/G20PX	85.7143	85.8491	85.9574	86.9119	86.0507	85.461	88.6905	88.6905	88.491	100
KF882559.1_RVB/Pig-wt/USA/KS09-44/2009/G16PX	84.2553	83.5193	83.6457	83.9897	83.0462	82.4312	83.6596	83.6596	82.8498	84.2553	100
KF882548.1_RVB/Pig-wt/USA/MO09-17/2009/G16PX	84.1837	85.5918	85.617	84.6022	84.692	84.6631	86.2245	86.2245	85.8483	85.3741	85.7872	100
KF882561.1_RVB/Pig-wt/USA/MN09-54/2009/G12PX	84.0986	83.5334	83.6596	84.5167	83.1522	82.8014	84.1837	84.1837	82.0972	83.6735	88.0851	84.0136	100
KF882567.1_RVB/Pig-wt/USA/OK09-33/2009/G16PX	83.8435	84.8199	84.9362	85.4577	84.1486	83.0674	84.0986	84.0986	83.8022	84.2687	87.6596	86.0544	89.4558	100
KR052718.1_RVB/Pig-tc/USA/LS00011_Ohio/XXXX/GXPX	83.8435	85.6775	85.617	85.4577	84.7826	84.5745	85.119	85.119	85.5072	86.3095	85.1915	90.051	83.9286	85.9694	100
KF882556.1_RVB/Pig-wt/USA/MO09-57/2009/G16PX	83.6735	83.4477	83.5745	84.3456	83.1522	82.7128	84.4388	84.4388	83.2055	84.3537	93.7021	85.119	88.5204	87.415	84.3537	100
KF882554.1_RVB/Pig-wt/USA/MO09-21/2009/G12PX	83.6735	83.6192	83.7447	84.4311	83.1522	82.5355	83.9286	83.9286	82.9497	84.0986	93.2766	85.034	86.8197	86.9898	83.7585	97.619	100
KF882568.1_RVB/Pig-wt/USA/OK09-39/2009/G16PX	83.5884	84.6484	84.766	85.5432	83.9674	82.9787	84.1837	84.1837	83.2055	84.2687	88.2553	85.7143	89.4558	94.1327	86.3095	88.0102	87.585	100
KF882547.1_RVB/Pig-wt/USA/NC09-15/2009/G16PX	83.4215	84.8673	84.9073	86.1579	84.7826	84.1312	85.0088	85.0088	85.0575	84.9206	83.4069	86.7725	82.9806	84.7443	91.5344	82.8924	82.0106	85.2734	100
MG272163.1_RVB/Pigwt/USA/IL3/2012	83.4184	83.3619	83.3191	83.3191	83.6051	83.156	82.9082	82.9082	81.7562	83.2483	82.5532	85.2041	82.1429	81.8878	85.7143	82.0578	82.1429	82.483	84.127	100
KF882545.1_RVB/Pig-wt/USA/NC09-28/2009/G16PX	83.4184	84.5626	84.4255	84.2601	83.9674	84.2199	81.5476	81.5476	82.4382	82.1429	85.2766	82.483	84.0986	84.3537	83.9286	84.6088	84.5238	84.6939	82.2751	81.1224	100
KF882563.1_RVB/Pig-wt/USA/NC09-29/2009/G12PX_I13	83.3333	84.6484	84.766	85.201	83.7862	83.0674	83.4184	83.4184	82.9497	84.1837	88	85.119	88.7755	91.7517	84.8639	88.4354	87.5	91.6667	83.5097	81.9728	83.5884	100
MG272177.1_RVB/Pigwt/USA/IL17/2013	83.3333	83.2762	83.234	83.4046	83.6957	83.2447	82.8231	82.8231	81.8414	83.3333	82.4681	85.119	82.0578	81.8027	85.7993	81.9728	82.0578	82.398	84.2152	99.915	81.2075	81.8878	100
KF882558.1_RVB/Pig-wt/USA/MN09-68/2009/G12PX	83.3333	83.1046	83.1489	83.2335	82.8804	82.5355	83.3333	83.3333	82.3529	83.3333	93.1064	84.6088	87.5	86.2245	84.5238	93.1122	92.8571	87.2449	82.8924	82.398	84.3537	87.3299	82.3129	100
KF882560.1_RVB/Pig-wt/USA/KS09-48/2009/G16PX	83.3191	83.6052	83.7308	84.5034	83.0462	82.4312	84.0851	84.0851	83.1911	84.6809	95.4855	84.8511	88.2553	87.0638	85.1064	93.5319	93.7021	88.5957	83.9365	82.2979	85.0213	88.1702	82.2128	93.9574	100
KF882550.1_RVB/Pig-wt/USA/MN09-58/2009/G14PX	83.0782	83.9623	84.0851	84.3456	82.8804	83.422	84.2687	84.2687	83.5465	84.1837	85.3617	83.5034	85.034	84.4388	84.0136	86.1395	85.2041	85.2041	84.0388	82.568	82.7381	85.119	82.6531	84.5238	85.4468	100
KF882546.1_RVB/Pig-wt/USA/PA09-10/2009/G12PX_I13	83.0782	83.9623	83.8298	83.5757	83.0616	83.422	81.9728	81.9728	80.8184	81.8878	85.1915	83.3333	84.5238	84.4388	83.6735	84.5238	84.4388	84.6939	82.8042	82.0578	93.7925	84.6939	81.9728	84.5238	85.1915	83.4184	100
MK953163.1_RVB/Pig-wt/ESP/VC20B/2017/GXP4	83.0782	84.8199	84.9362	84.5167	84.1486	83.6879	84.1837	84.1837	82.2677	84.6088	84.2553	84.949	84.949	85.9694	85.2891	84.4388	84.3537	86.2245	83.5979	80.6122	85.7143	85.3741	80.5272	83.4184	84.6809	84.2687	85.9694	100
MG272183.1_RVB/Pig-wt/USA/KS2/2012	83.0782	85.506	85.5319	86.3131	86.0507	85.8156	85.7993	85.7993	85.5925	86.0544	84.5106	87.8401	83.6735	84.3537	90.3912	84.3537	84.3537	86.0544	87.3898	84.949	83.4184	84.5238	85.034	84.3537	84.766	83.6735	83.0782	84.0986	100
KF882566.1_RVB/Pig-wt/USA/MN09-63/2009/G18PX	83.0702	83.9823	84.1089	84.9073	83.1461	83.0586	83.5088	83.5088	82.4978	83.9474	88.0597	85.7895	88.9474	93.9474	85.3509	87.8947	87.5439	93.1579	83.7887	82.5439	82.9825	91.4035	82.4561	86.5789	87.6316	85.0877	83.2456	85.0877	85	100
KF882564.1_RVB/Pig-wt/USA/OK09-18/2009/G16PX	82.9932	84.048	84.1702	84.6878	83.0616	82.0035	84.6088	84.6088	83.2055	84.4388	88.2553	85.2891	89.2007	93.1973	86.2245	88.1803	87.9252	93.1122	84.9206	82.483	85.2041	91.2415	82.398	86.9898	88.1702	84.4388	85.5442	85.4592	85.2041	92.4561	100
KF882549.1_RVB/Pig-wt/USA/NC09-41/2009/G16PX	82.9204	85	85.1196	85.4853	83.3648	83.4566	84.5133	84.5133	83.9397	83.8053	84.411	84.8673	83.8053	84.6018	84.4248	85.9292	85.2212	84.8673	84.0074	81.8584	83.0088	85.0442	81.7699	84.0708	85.3097	93.4513	83.1858	83.9823	83.2743	85.2212	84.9558	100
KF882562.1_RVB/Pig-wt/USA/MO09-32/2009/G16PX	82.9082	82.5901	82.7234	83.3191	82.6993	82.7128	83.9286	83.9286	82.8645	82.9932	86.6383	84.0136	86.6497	90.7313	84.6088	87.2449	86.7347	90.9864	83.6861	82.0578	84.4388	90.4762	81.9728	85.7143	87.1489	83.7585	85.2041	84.6088	84.3537	89.7368	90.4762	83.4513	100
MK953164.1_RVB/Pig-wt/ESP/P1C/2017/GXP4	82.9082	83.5334	83.5745	83.4046	83.7862	83.3333	83.1633	83.1633	82.0972	82.8231	84.766	85.119	83.8435	83.5884	85.4592	84.5238	84.4388	84.5238	83.8624	83.5034	85.9694	84.1837	83.4184	83.7585	84.8511	83.7585	86.2245	87.585	84.2687	83.5088	85.2041	83.5398	84.3537	100
KX869731.1_RVB/Pig/Russia/Buryat15/GXPX	82.8231	83.1046	83.1489	84.7733	82.6993	82.1809	84.2687	84.2687	83.717	83.1633	83.5745	82.483	83.7585	85.119	83.5884	83.5034	83.7585	85.2891	84.3915	81.4626	83.2483	84.0136	81.3776	82.398	84.3404	84.0136	84.0136	83.2483	82.6531	84.386	84.3537	83.6283	84.2687	83.9286	100
KF882552.1_RVB/Pig-wt/USA/MN09-42/2009/G20PX	82.7381	84.6484	84.766	85.2866	84.3297	83.7766	84.1837	84.1837	82.7792	83.6735	86.2128	83.0782	87.9252	87.2449	84.3537	87.6701	86.5646	87.9252	84.3915	81.7177	84.5238	86.9898	81.6327	86.0544	86.5532	85.119	84.6939	85.3741	83.9286	86.4035	87.8401	84.7788	87.5	84.8639	84.5238	100
MK953157.1_RVB/Pig-wt/ESP/B304/2017/G12PX	82.6531	82.8473	82.7234	83.0624	81.9746	81.8262	82.568	82.568	81.2447	81.8878	84.0851	83.7585	82.9932	83.1633	84.8639	84.4388	84.1837	82.9932	84.8325	82.6531	84.2687	83.2483	82.568	82.398	84.3404	82.2279	84.3537	85.119	84.1837	82.4561	83.4184	82.6549	83.7585	87.7551	81.8027	83.0782	100
MK953160.1_RVB/Pig-wt/ESP/B378/2017/GXPX	82.6531	83.1904	83.234	82.8058	82.6993	82.4468	83.4184	83.4184	82.0119	82.8231	84.4255	84.6939	83.5034	84.4388	84.7789	84.1837	84.1837	84.4388	84.2152	83.5034	85.6293	83.6735	83.4184	83.4184	84.4255	82.568	86.2245	87.585	84.0136	83.9474	84.4388	82.8319	84.0986	94.3027	83.7585	84.1837	89.5408	100
MK953159.1_RVB/Pig-wt/ESP/B377/2017/GXPX	82.568	83.2762	83.1489	82.8058	82.8804	82.6241	83.6735	83.6735	82.0119	82.568	84.1702	85.119	82.8231	83.6735	86.2245	83.9286	83.7585	83.2483	84.8325	83.8435	84.949	82.8231	83.7585	83.4184	84	82.6531	85.4592	87.0748	85.119	82.807	83.5884	82.5664	83.1633	93.1122	82.568	83.7585	90.6463	97.7041	100
KF882589.1_RVB/Pig-wt/Japan/PB-S40-1/2003/G12PX	82.483	83.4477	83.4894	84.5167	83.7862	83.2447	84.0986	84.0986	83.8875	83.8435	83.4043	84.2687	82.568	84.3537	84.4388	83.6735	83.3333	83.6735	83.8624	82.3129	81.7177	83.5884	82.2279	82.7381	83.4894	84.3537	82.6531	81.8878	85.3741	83.6842	83.5884	84.0708	83.1633	83.5884	82.0578	84.6088	82.483	83.6735	83.1633	100
KF882585.1_RVB/Pig-wt/Japan/PB-107-G16/2009/GXPX	82.3129	81.2178	81.2766	82.6347	81.7029	81.2057	83.5884	83.5884	81.7562	83.2483	84.8511	83.3333	84.0986	83.2483	82.568	84.949	85.034	85.7993	82.0988	81.2075	82.483	84.6088	81.1224	84.1837	84.6809	84.2687	83.9286	82.9932	81.8878	84.386	84.1837	83.4513	84.1837	84.1837	84.5238	82.568	82.398	84.3537	83.7585	82.398	100
MK953162.1_RVB/Pig-wt/ESP/P2B/2017/GXP4	82.2279	83.0189	83.0638	82.7203	82.7899	82.5355	83.6735	83.6735	82.4382	84.4388	82.7234	83.5034	82.0578	83.2483	84.6088	82.2279	82.1429	83.1633	82.0988	81.2925	83.8435	81.5476	81.2075	82.3129	82.7234	82.3129	84.6088	89.2857	83.3333	83.0702	83.9286	82.5664	83.2483	85.2041	82.3129	83.5034	84.0136	86.3095	85.9694	82.0578	81.3776	100
KF882553.1_RVB/Pig-wt/USA/SD09-45/2009/G14PX	81.9728	84.2196	84.3404	85.2866	84.2391	82.9787	84.0986	84.0986	82.6087	83.9286	86.4681	84.0136	87.1599	86.5646	84.6939	87.1599	86.3946	87.415	84.0388	82.2279	83.6735	86.4796	82.1429	85.7143	86.6383	84.5238	83.8435	85.6293	84.4388	86.1404	87.8401	84.5133	86.4796	84.8639	84.1837	95.4082	82.483	83.6735	83.1633	85.119	83.5884	82.9932	100
MG272182.1_RVB/Pig-wt/USA/KS1/2012	81.8878	83.1904	83.3191	83.8323	82.0652	82.2695	82.398	82.398	82.8645	83.4184	84.0851	83.7585	82.398	83.9286	83.1633	84.2687	83.6735	83.7585	83.2451	80.4422	82.3129	84.7789	80.5272	83.2483	83.6596	91.6667	82.3129	83.2483	82.9932	84.1228	83.3333	92.5664	83.7585	82.568	82.9932	83.4184	82.6531	82.0578	81.8878	82.9932	83.0782	81.2075	83.1633	100
MK379281.1_RVB/Pig-wt/CHN/HeB02/2017	81.606	81.3735	81.1215	81.1445	81.8363	81.8713	81.606	81.606	80.0562	81.0458	81.5888	82.3529	81.6993	82.1662	81.8861	81.5126	81.2325	82.8198	81.3953	81.6993	83.0999	81.6993	81.606	81.3259	81.8861	81.4192	83.5668	84.7806	81.3259	82.4463	81.7927	81.0458	81.5126	84.7806	82.0728	81.6993	84.8739	86.1811	85.7143	81.3259	81.8861	83.6601	81.9795	80.6723	100
MK953158.1_RVB/Pig-wt/ESP/B333/2017/GXP4	81.5476	82.4185	82.4681	82.4636	82.7899	82.3582	81.3776	81.3776	80.8184	81.5476	83.6596	82.1429	84.1837	82.8231	83.4184	83.3333	83.2483	84.0986	83.157	82.0578	85.034	84.4388	81.9728	82.7381	83.8298	82.8231	85.8844	85.2041	83.2483	83.1579	84.6088	82.3894	83.2483	91.8367	84.3537	84.6088	85.6293	86.3946	85.9694	81.5476	82.7381	82.7381	84.4388	81.6327	82.6331	100
KF882582.1_RVB/Pig-wt/Japan/PB-85-I3/2008/GXPX_I11	80.6973	81.9039	82.0426	82.8914	81.6123	81.8262	83.4184	83.4184	81.6709	82.8231	79.9149	81.4626	78.7415	80.6973	80.4422	79.5068	79.3367	80.017	80.6878	80.102	78.8265	80.3571	80.1871	78.5714	79.5745	79.1667	78.9116	80.5272	81.3776	79.5614	79.932	79.5575	79.5068	79.2517	79.5918	79.7619	77.8061	79.6769	78.9116	80.2721	78.6565	79.8469	80.5272	79.8469	78.338	77.551	100
KF882573.1_RVB/Pig-wt/USA/MO09-31/2009/G18PX	79.3367	79.4168	79.4894	79.6407	79.0761	79.344	80.1871	80.1871	79.7954	80.7823	79.1489	79.3367	79.5068	80.5272	78.5714	78.3163	78.2313	80.1871	78.5714	78.4864	78.4864	79.4218	78.5714	78.7415	79.234	80.017	78.3163	79.5068	78.9116	79.9123	79.7619	79.2035	79.5918	78.2313	77.6361	78.3163	77.8912	78.3163	77.9762	79.2517	78.6565	78.4864	78.6565	80.2721	77.7778	77.8061	79.7619	100
KF882574.1_RVB/Pig-wt/USA/MN09-70/2009/GXPX_I12	78.7415	78.988	79.0638	79.8118	78.3514	78.2801	79.2517	79.2517	79.3691	80.102	79.0638	78.6565	78.9116	80.017	78.4014	78.8265	78.9116	79.6769	78.2187	78.5714	77.466	78.7415	78.4864	78.5714	78.5532	78.9116	78.1463	78.9966	79.2517	79.386	80.017	78.4071	78.2313	78.7415	77.0408	78.3163	77.8912	78.7415	78.2313	78.5714	78.2313	78.2313	78.3163	78.8265	77.9645	77.2109	79.3367	89.4558	100
KF882575.1_RVB/Pig-wt/USA/IL09-4/2009/G18PX	78.6565	78.9022	78.9787	79.8118	78.8949	78.5461	78.9966	78.9966	79.1134	80.017	78.8085	78.5714	78.9966	79.8469	78.1463	78.7415	78.6565	79.6769	78.3951	78.8265	77.2959	78.5714	78.7415	78.4014	78.6383	79.1667	77.9762	79.1667	79.1667	79.2105	79.6769	78.4956	78.4014	79.1667	77.466	78.0612	78.0612	78.8265	78.4014	79.1667	78.2313	78.1463	78.4014	78.8265	78.338	77.551	79.0816	88.8605	97.2789
KF882571.1_RVB/Pig-wt/USA/MO09-13/2009/G20PX_I12	78.4956	79.375	79.4508	79.8753	79.1115	79.2052	79.0265	79.0265	80.1242	80.0885	78.9194	79.5575	77.6106	78.9381	78.2301	78.4956	79.115	79.0265	77.7574	76.9027	76.7257	78.0531	76.9912	77.8761	78.7611	79.0265	76.9912	77.8761	78.2301	78.4956	77.8761	79.3073	78.3186	77.0796	78.3186	77.9646	75.7522	77.5221	77.1681	79.292	77.6106	77.5221	77.6991	78.4956	77.757	75.3097	78.0531	85.1327	84.1593
KF882572.1_RVB/Pig-wt/USA/IL09-23/2009/G20PX	78.3163	78.9022	78.8936	78.6997	78.5326	78.1028	80.1871	80.1871	78.6019	80.7823	80.3404	80.3571	78.9116	80.2721	79.8469	79.2517	79.5918	80.5272	78.9242	78.5714	77.9762	80.2721	78.4864	79.6769	80.0851	79.6769	78.4864	80.6973	79.6769	80	80.5272	79.115	79.8469	79.2517	78.3163	79.3367	77.9762	79.0816	79.2517	79.6769	78.7415	79.6769	79.5918	78.0612	79.1783	78.1463	77.8912	86.2245	85.2041
KF882533.1_RVB/Pig-wt/USA/MN09-72/2009/GXPX_I8	75.7653	75.0429	74.9787	76.1334	75.3623	74.8227	76.1054	76.1054	74.6803	76.7007	75.5745	76.1054	76.5306	75.3401	76.1054	75.6803	75.1701	76.3605	76.1023	76.0204	74.915	74.2347	75.9354	75.1701	76	74.2347	75	74.7449	76.7007	74.2982	76.0204	74.4248	75	75.3401	73.9796	75.6803	74.7449	75.3401	75.3401	75.5952	73.7245	74.7449	75.4252	75.1701	73.6695	75.2551	76.4456	77.9762	77.9762
KF882535.1_RVB/Pig-wt/USA/MN09-62/2009/G12PX	75.7653	75.0429	74.9787	76.1334	75.3623	74.8227	76.1054	76.1054	74.6803	76.7007	75.5745	76.1054	76.5306	75.3401	76.1054	75.6803	75.1701	76.3605	76.1023	76.0204	74.915	74.2347	75.9354	75.1701	76	74.2347	75	74.7449	76.7007	74.2982	76.0204	74.4248	75	75.3401	73.9796	75.6803	74.7449	75.3401	75.3401	75.5952	73.7245	74.7449	75.4252	75.1701	73.6695	75.2551	76.4456	77.9762	77.9762
KF882593.1_RVB/Pig-wt/Japan/PB-S13-5/2003/GXPX_I10	75.7653	76.5866	76.5957	77.16	76.087	76.3298	77.2959	77.2959	75.6181	76.6156	75.234	76.0204	75.5952	75.3401	76.1054	75	74.6599	76.0204	74.6032	76.1905	75.5102	75.4252	76.1054	75.6803	75.4043	75.7653	75.5102	75.5102	76.2755	75.2632	75.3401	75.4867	74.4048	74.915	76.0204	75.1701	73.2993	75	74.7449	76.7007	75.085	75.7653	75.2551	75.4252	74.3231	74.6599	82.7381	76.9558	75.8503
KF882580.1_RVB/Pig-wt/Japan/PB-70-H5/2007/G4PX_I10	75.4252	75.9863	76.1702	76.219	75.6341	75.7092	76.1905	76.1905	74.9361	75.7653	76	76.5306	74.4048	75.7653	75.2551	75.4252	75.6803	75.5102	75.0441	75.4252	75.2551	75.9354	75.3401	75	76.1702	74.2347	75.2551	76.1905	74.915	75.3509	75.3401	75.3982	75.085	74.915	74.4898	74.4898	73.2993	75.5102	74.915	74.915	74.915	74.915	75.2551	75.085	74.8833	73.4694	86.4796	76.5306	76.8707
KF882526.1_RVB/Pig-wt/USA/MN09-7/2009/G8PX	75.0638	74.8498	75.0426	76.4555	74.7053	74.6229	76.9362	76.9362	75.9386	77.1064	75.8092	75.7447	75.7447	75.1489	75.4894	75.9149	75.0638	75.4043	75.5516	74.8936	74.7234	76.1702	74.8085	74.2128	75.2981	75.0638	74.7234	75.8298	75.9149	74.7147	75.9149	74.7564	74.5532	75.3191	75.7447	74.5532	75.0638	75.234	75.1489	75.7447	75.0638	74.4681	74.4681	74.5532	75.3271	74.7234	77.4468	75.7447	75.3191
KF882519.1_RVB/Pig-wt/USA/MN09-6/2009/G8PX_I9	75	74.6141	74.8085	74.9358	73.7319	73.9362	75	75	74.4246	75.3401	75.6596	74.8299	75.5952	75.3401	74.7449	75.8503	76.1054	75.5952	73.9859	74.8299	75.4252	75.6803	74.7449	74.915	75.4043	74.6599	75.2551	75.4252	74.6599	74.9123	76.1054	75.0442	74.8299	74.4048	74.2347	74.2347	73.2993	74.6599	74.4048	73.5544	74.0646	74.0646	74.6599	74.0646	72.6424	74.4048	75.5102	76.2755	74.915
KF882520.1_RVB/Pig-wt/USA/WI09-73/2009/GXPX_I6	74.934	74.8891	74.8239	74.6903	75.6808	75.7576	73.7907	73.7907	73.4568	74.3184	75.6162	75.8135	75.4617	75.8135	74.1425	75.1099	75.1099	75.9015	73.6073	74.6702	74.4943	75.3738	74.5822	74.7581	75.1979	73.6148	74.934	74.8461	74.0545	75.6376	75.4617	73.5398	76.1653	74.6702	74.6702	74.2304	74.5822	74.8461	74.5822	74.5822	75.1099	73.7907	73.4389	72.7353	74.9767	75.1099	73.9666	76.2533	75.9894
KF882521.1_RVB/Pig-wt/USA/TX09-46/2009/G12PX	74.8299	76.3293	76.5106	76.5612	75.3623	75.9752	77.0408	77.0408	75.7033	75.5952	76.8511	76.0204	75.2551	76.0204	74.7449	76.6156	76.4456	76.4456	74.6032	74.915	74.4048	76.4456	74.8299	75.3401	76.1702	75.1701	74.4898	75.4252	76.6156	75.4386	76.5306	75.6637	76.3605	74.7449	75	75.085	74.4048	75.3401	74.915	76.5306	75	74.4048	75.5102	74.5748	74.8833	74.1497	77.6361	74.915	75.1701
KF882517.1_RVB/Pig-wt/USA/CO09-12/2009/G8PX_I7	74.6167	73.4536	73.4868	74.1217	72.9583	72.8242	73.6797	73.6797	74.1247	73.4242	74.1688	72.9983	73.339	73.5094	72.7428	74.0204	74.3612	74.0204	72.0848	73.9353	72.402	74.6167	73.8501	73.2538	73.7425	72.5724	72.6576	73.5094	72.2317	73.2865	73.5094	72.695	73.5094	72.6576	73.5945	72.9131	73.4242	72.8279	72.8279	72.6576	74.4463	73.4242	73.2538	72.1465	72.0299	72.6576	72.9983	74.8722	74.4463
KF882523.1_RVB/Pig-wt/USA/AR09-9/2009/G14PX	74.5748	75.9005	76.0851	75.9624	76.4493	75.9752	76.1054	76.1054	75.0213	76.1905	76.2553	75.2551	75	76.1054	74.4898	75.2551	75.1701	75.6803	74.0741	74.4048	75.8503	75.7653	74.3197	75.1701	76	74.4048	76.0204	76.1054	76.1054	75.4386	75.9354	74.8673	75.5102	75.1701	73.7245	74.6599	74.7449	76.0204	75.5952	76.1054	75.2551	76.3605	74.4048	74.7449	74.9767	74.2347	77.7211	75.3401	75.2551
KF882516.1_RVB/Pig-wt/USA/MN09-74/2009/GXPX	74.4898	73.6707	73.7021	73.8238	73.4601	73.1383	73.1293	73.1293	73.7425	73.2993	74.6383	73.2143	73.5544	73.8946	72.7891	74.3197	74.8299	74.3197	72.4868	74.0646	72.9592	74.5748	73.9796	73.9796	74.2128	72.619	73.2143	73.2993	72.534	73.5965	73.8095	72.7434	74.2347	72.7891	73.2993	72.534	73.6395	72.7041	72.7041	72.8741	74.3197	73.2143	72.8741	72.3639	71.4286	72.9592	73.1293	75.5952	74.5748
KF882518.1_RVB/Pig-wt/USA/MN09-69/2009/GXPX_I7	74.4048	73.4134	73.4468	74.166	73.0072	73.0496	73.5544	73.5544	74.0835	73.3844	74.1277	72.9592	73.2993	73.4694	72.619	74.1497	74.4898	73.9796	72.2222	73.4694	72.1939	74.5748	73.3844	73.4694	73.7872	72.449	72.7041	73.3844	72.1939	73.0702	73.4694	72.6549	73.2993	72.3639	73.5544	72.534	73.0442	72.449	72.449	72.9592	74.2347	73.1293	72.9592	72.1939	71.8021	72.534	73.0442	74.5748	74.1497
KX362393.1_RVB/Pig-wt/VNM/14176_8	74.2347	75.1286	75.3191	76.3901	75.7246	75.6206	76.2755	76.2755	75.9591	76.1054	75.1489	74.6599	75.8503	75.6803	74.6599	75.5952	75.3401	75.6803	75.0441	74.8299	75.3401	74.4898	74.915	75.085	76	75.1701	74.8299	75.1701	75.3401	74.386	75	75.0442	75.085	74.1497	74.4048	74.5748	72.534	74.1497	73.5544	75	73.5544	74.4048	74.4898	74.6599	72.9225	73.2143	81.2075	75.6803	74.8299
KX362404.1_RVB/Pig-wt/VNM/14177_18/VP6	74.026	73.7118	73.9168	73.9547	73.6842	73.3514	74.9784	74.9784	73.1771	73.5065	74.6101	74.5455	73.5931	73.8528	74.632	74.1991	74.4589	73.6797	74.8428	74.2857	74.1126	73.4199	74.3723	73.5065	74.9567	73.8528	73.5931	74.9784	74.9784	73.4211	73.8528	73.6283	73.4199	74.4589	74.8052	73.9394	73.5931	75.1515	74.9784	74.632	73.5065	73.6797	73.0736	73.0736	72.9225	72.381	76.0173	73.9394	74.5455
JQ904208.1_RVB/Human-wt/IND/9222/2010	73.8095	72.47	72.3404	72.8828	72.9167	72.6064	73.0442	73.0442	71.9523	72.7891	73.5319	73.4694	73.8095	73.6395	72.9592	74.0646	73.8095	73.9796	73.1922	73.5544	72.0238	73.6395	73.4694	73.6395	73.4468	72.534	72.7041	72.619	72.534	73.9474	74.3197	72.3894	73.5544	72.534	73.2993	72.449	71.6837	71.6837	71.9388	71.5986	73.2143	71.3435	72.2789	72.1088	71.8954	73.7245	72.3639	73.2143	72.619
FJ811827.1_RVB/Human-wt/MYA/MMR-B1/2007_I2	73.8095	72.7273	72.5957	73.0539	72.7355	72.695	72.9592	72.9592	71.7818	72.8741	73.7021	73.5544	73.7245	73.7245	72.9592	73.4694	73.2143	73.8095	73.2804	73.2993	72.1939	73.4694	73.2143	73.7245	73.7021	72.1088	72.449	72.7891	72.534	73.5088	73.9796	72.4779	73.7245	72.3639	72.8741	72.534	71.5986	71.5986	71.8537	71.9388	72.8741	71.5136	72.619	72.2789	72.1755	73.5544	72.7041	73.5544	72.8741
KX362382.1_RVB/Pig-wt/VNM/14151_62	73.6611	74.4907	74.6046	74.9117	74.1573	74.359	73.9245	73.9245	73.4155	73.8367	75.1318	74.4513	74.1001	74.2757	74.0123	74.2757	74.4513	74.6269	74.408	73.5733	75.2414	74.3635	73.4855	73.9245	74.9781	74.1001	74.6269	74.1879	74.1879	75.0658	74.5391	73.7821	74.5391	73.3977	74.0123	72.7831	72.5198	74.3635	73.3977	73.9245	74.7147	73.3099	73.1343	74.3635	72.4299	73.6611	75.2414	74.8025	74.3635
AY238389.1_RVB/Human-wt/BAN/Bang373/XXXX_I2	73.5544	72.6415	72.5106	72.8828	73.279	72.8723	72.8741	72.8741	72.0375	72.2789	73.8723	73.8095	73.9796	73.8095	72.7041	73.4694	73.2143	73.7245	73.0159	72.7041	72.0238	73.5544	72.619	73.6395	73.7021	72.1939	72.0238	72.534	72.449	73.3333	74.0646	72.3894	73.6395	72.619	72.1088	72.8741	71.4286	71.5986	72.0238	71.9388	72.7891	71.3435	72.534	72.3639	71.8954	73.7245	72.7041	73.1293	73.0442
KU562899.1_RVB/Human-wt/BAN/JN311/2014	73.2993	72.3842	72.2553	72.5406	72.6449	72.2518	72.449	72.449	71.7818	72.7041	73.1915	73.2993	73.3844	73.2993	72.534	73.6395	73.2143	73.3844	72.9277	73.1293	71.6837	73.0442	73.0442	73.3844	73.1915	72.1088	72.2789	72.3639	72.1088	72.9825	73.5544	72.2124	73.2993	72.2789	73.0442	71.9388	71.5136	71.4286	71.5986	71.2585	72.534	71.0034	71.9388	71.9388	71.4286	73.1293	72.1939	73.0442	72.7891
KF882590.1_RVB/Pig-wt/Japan/PB-7-5-5/2005/G7PX_I4	67.432	65.4374	65.5319	66.1249	65.4891	64.9823	64.7959	64.7959	65.2174	66.9218	66.0426	64.881	65.4762	66.6667	64.7959	65.4762	65.8163	65.4762	64.8148	65.7313	66.0714	65.9014	65.8163	66.3265	65.2766	65.2211	65.4762	65.3912	65.9864	66.4912	66.2415	64.1593	66.1565	64.966	66.2415	64.4558	64.2007	65.1361	64.7109	65.9014	65.5612	65.6463	64.2857	65.3912	63.5854	65.6463	65.3061	68.2823	66.4966
GQ358713.1_RVB/Cow-wt/IND/DB176/2001_I3	67.2619	66.8954	66.8936	67.0659	66.4855	66.4007	66.7517	66.7517	66.9224	66.8367	66.7234	66.4116	66.1565	67.0068	67.432	66.0714	66.5816	67.432	66.1376	67.2619	66.7517	67.0918	67.1769	66.4116	66.8085	67.0918	66.9218	66.3265	67.0918	66.8421	67.602	66.7257	67.0068	67.517	66.3265	64.7959	67.432	67.1769	67.432	67.7721	68.0272	66.5816	64.7959	66.2415	65.2661	67.0068	67.1769	67.6871	68.0272
GQ358714.1_RVB/Cow-wt/IND/RUBV226/2004_I3	67.1769	66.4666	66.4681	66.8092	66.5761	66.7553	66.4966	66.4966	66.9224	66.8367	66.2979	66.7517	65.7313	67.0918	67.0918	67.0068	67.0068	67.602	66.0494	66.6667	67.517	67.2619	66.7517	67.3469	66.2128	67.517	67.517	66.9218	66.4966	65.8772	66.8367	66.8142	67.517	67.0918	66.3265	65.7313	67.2619	66.4116	66.7517	67.602	68.2823	67.0918	65.6463	66.0714	65.4528	66.4116	67.1769	67.8571	67.7721
KF882581.1_RVB/Pig-wt/Japan/PB-72-I2/2007/G7PX	67.0918	65.6089	65.7021	66.296	66.6667	65.8688	66.0714	66.0714	65.8994	65.7313	67.234	66.1565	65.051	65.2211	66.1565	67.0918	67.1769	64.7959	65.3439	66.5816	65.9014	65.5612	66.6667	66.5816	66.8085	65.3061	64.966	65.4762	65.4762	65.5263	65.4762	65.5752	64.881	66.2415	65.9864	64.966	66.4116	66.1565	66.5816	66.5816	65.9864	64.7959	64.881	65.8163	63.9589	65.9864	65.051	65.3912	64.4558
KF882592.1_RVB/Pig-wt/Japan/PB-87-Z2/2008/GXPX	66.6667	65.2476	65.3448	66.0312	66.2994	65.319	65.9776	65.9776	65.6304	65.6331	67.5	65.8053	65.2024	64.8579	65.7192	67.3557	67.2696	64.6856	65.1475	66.8389	65.6331	65.1163	66.9251	66.5805	66.8966	65.3747	65.6331	65.5469	65.2024	65.0877	65.8915	65.9292	64.6856	66.0637	65.8915	65.2885	66.3221	65.9776	66.4083	66.5805	65.2885	64.8579	65.2024	65.6331	63.8655	65.8915	64.6856	65.2885	64.8579
KF882583.1_RVB/Pig-wt/Japan/PB-93-I5/2008/GXPX_I5	66.5816	66.4666	66.5532	66.7237	67.2101	66.844	65.8163	65.8163	65.4731	65.5612	67.4043	66.7517	65.7313	65.5612	66.9218	66.6667	67.432	66.3265	65.0794	67.0068	67.7721	66.6667	66.9218	67.7721	67.5745	66.2415	68.5374	65.8163	67.3469	66.6667	67.0068	66.1947	65.9864	66.9218	66.7517	65.9864	65.8163	65.5612	65.6463	67.1769	67.2619	65.1361	65.6463	66.0714	63.7722	67.3469	64.881	65.9864	64.6259
KF882586.1_RVB/Pig-wt/Japan/PB-F18/2000/G6PX	66.5816	65.6947	65.7021	66.3815	66.1232	65.7801	65.9864	65.9864	66.5814	66.4966	67.5745	66.6667	64.966	65.2211	66.3265	66.8367	67.3469	65.7313	64.903	67.0068	66.6667	66.0714	66.9218	67.0068	67.0638	66.0714	67.1769	65.7313	66.0714	65.0877	65.2211	66.6372	65.3912	67.0068	67.517	65.3912	65.9014	66.1565	66.4116	66.4116	65.3912	65.7313	65.1361	67.6871	64.3324	67.1769	64.881	65.3061	64.966
KF882594.1_RVB/Pig-wt/Japan/PB-S49-13/2008/GXPX	66.4966	63.3791	63.4894	63.6441	64.3116	64.1844	64.3707	64.3707	64.8764	64.966	67.1489	67.0068	66.2415	65.7313	66.3265	66.4966	66.4116	65.9864	65.0794	65.6463	65.9014	65.6463	65.5612	66.6667	66.7234	66.0714	66.1565	66.4116	66.1565	65.3509	65.5612	64.4248	65.5612	65.3912	65.3061	65.2211	64.881	65.4762	65.6463	65.3061	65.5612	65.051	65.1361	64.4558	64.986	64.881	63.7755	66.6667	66.4966
KY689692.1_RVB/Goat-wt/USA/Minnesota-1/2016	66.3265	65.952	66.0426	65.8683	65.8514	65.3369	66.2415	66.2415	66.9224	66.2415	65.7872	65.8163	65.3912	66.4966	66.5816	65.8163	65.9864	66.9218	66.1376	67.1769	65.9014	65.7313	67.0918	66.2415	66.1277	67.517	66.7517	66.5816	65.9014	66.1404	66.4116	67.2566	66.3265	67.1769	66.4116	65.051	66.3265	66.7517	66.9218	66.1565	66.7517	66.1565	65.2211	66.9218	64.8926	66.8367	66.2415	67.7721	67.7721
KF882591.1_RVB/Pig-wt/Japan/PB-68-E4/2007/GXPX	66.2415	65.4374	65.5319	65.2695	65.8514	65.4255	66.2415	66.2415	66.4109	66.3265	67.5745	66.0714	64.7109	66.0714	65.9864	67.432	67.432	65.7313	65.1675	65.3912	66.1565	65.4762	65.3061	66.4966	66.5532	67.1769	66.4116	65.8163	65.5612	65.5263	65.3912	66.1947	65.1361	65.9014	67.0068	65.8163	65.9014	65.8163	66.3265	66.5816	66.4966	66.2415	65.2211	66.7517	64.3324	65.5612	65.051	65.051	65.6463
KF882584.1_RVB/Pig-wt/Japan/PB-98-3/2009/GXPX_I5	66.2415	64.1509	64.2553	65.7827	65.6703	65.4255	66.0714	66.0714	65.8994	65.7313	67.0638	65.4762	65.1361	64.2007	65.7313	66.4966	66.4966	65.051	64.6384	67.0918	65.7313	65.3061	67.1769	66.9218	67.1489	65.9014	65.5612	65.4762	67.0068	65.1754	65.1361	65.0442	65.3912	66.5816	66.1565	64.5408	65.7313	66.1565	66.4116	65.051	66.0714	65.9014	64.5408	65.6463	63.9589	66.0714	65.051	65.9014	65.4762
MG272162.1_RVB/Goat-wt/USA/CA22/2014	66.1565	66.8096	66.8936	66.7237	66.7572	66.3121	66.7517	66.7517	66.4962	67.7721	67.234	66.7517	67.517	67.2619	66.7517	67.6871	67.517	67.602	66.3139	68.2823	66.7517	66.9218	68.1973	66.6667	67.0638	68.0272	67.432	67.2619	67.0918	66.9298	67.7721	66.9912	66.4966	66.6667	66.4966	66.7517	67.2619	66.9218	67.0918	66.2415	66.6667	66.4116	65.5612	66.4966	65.5462	66.7517	67.432	68.7075	68.8776
AB106542.1_RVB/Cow-wt/JPN/Nemuro/2005_I3	66.1565	66.295	66.383	66.4671	66.3043	66.2234	66.9218	66.9218	66.2404	66.4966	66.1277	66.6667	66.4116	66.6667	67.0068	66.3265	66.6667	67.432	66.1376	67.7721	66.3265	66.4116	67.6871	66.1565	66.383	68.1973	66.9218	66.6667	66.5816	66.7544	67.432	67.2566	66.7517	67.0918	65.9014	65.7313	67.7721	66.6667	67.2619	65.8163	66.7517	66.7517	65.3912	66.5816	65.6396	67.2619	66.6667	68.3673	68.1973
[truncated: 35 more columns]

## Sheet: VP7
	RVB/Pig-wt/ZAF/CAW50/2019/	MF522401.1_RVB/Pigwt/USA/MT139/2015	MF522336.1_RVB/Pigwt/USA/IA74/2013	MF522404.1_RVB/Pigwt/USA/SD142/2015	MF522263.1_RVB/Pigwt/USA/MN1/2011	MF522386.1_RVB/Pigwt/USA/MN124/2014	JQ043805.1_RVB/Pig-wt/USA/MN09-58/2009/G14PX	MF522363.1_RVB/Pig-wt/USA/WI-101/2014	KX376976.1_RVB/Pig-wt/BRA/BR31/2012/G14PX	JQ043792.1_RVB/Pig-wt/USA/SD09-45/2009/G14PX	JQ043756.1_RVB/Pig-wt/USA/AR09-9/2009/G14PX	MN540128.1_RVB/Pigwt/BRA/GO936/2017/G14PX	MF522308.1_RVB/Pig-wt/USA/IN-46/2013	JQ043799.1_RVB/Pig-wt/USA/OK09-51/2009/G17PX	MF522264.1_RVB/Pig-wt/USA/MN-2/2011	JQ043768.1_RVB/Pig-wt/USA/MO09-21/2009/G12PX	MF522432.1_RVB/Pig-wt/CAN/11/2016/G12	JQ043761.1_RVB/Pig-wt/USA/NC09-14/2009/G16PX	JQ043769.1_RVB/Pig-wt/USA/MO09-22/2009/G16PX	JQ043771.1_RVB/Pig-wt/USA/MN09-24/2009/G12PX	MF522292.1_RVB/Pig-wt/USA/PA-30/2012	JQ043749.1_RVB/Pig-wt/USA/IL09-2/2009/G18PX	MF522332.1_RVB/Pig-wt/USA/IA-70/2013	JQ043814.1_RVB/Pig-wt/USA/IA09-67/2009/G16PX	AB490445.1_RVB/Pig-wt/JPN/PB-23-44/2005/G13	MF522412.1_RVB/Pig-wt/USA/MN-150/2016	MF522330.1_RVB/Pig-wt/USA/IA-68/2013	MF522434.1_RVB/Pig-wt/CAN/13/2016	AB490446.1_PB-68-C17	KR052719.1_RVB/Pig-tc/USA/LS00011_Ohio/XXXX/GXPX	JQ043785.1_RVB/Pig-wt/USA/OK09-38/2009/G16PX	JQ043810.1_RVB/Pig-wt/USA/MN09-63/2009/G18PX	MF522420.1_RVB/Pig-wt/USA/NC-158/2017	KX869732.1_RVB/Pig/Russia/Buryat15/G12P4	MN540135.1_RVB/Pig-wt/BRA/GO-1045/2018/G16PX	AB490443.1_PB-23-5	JQ043779.1_RVB/Pig-wt/USA/MO09-32/2009/G16PX	JQ043801.1_RVB/Pig-wt/USA/MN09-54/2009/G12PX	JQ043777.1_RVB/Pig-wt/USA/MN09-30/2009/G12PX	AB490429.1_PB-S40-1	KX362427.1_RVB/Pig-wt/VNM/14254_5/2012/G12	AB490421.1_RVB/Pig-wt/JPN/PB-S5/2002/G11	MN540137.1_RVB/Pig-wt/BRA/GO-1099/2018/G12PX	MN540138.1_RVB/Pig-wt/BRA/GO-1113/2018/G12PX	MF522312.1_RVB/Pig-wt/USA/IN-50/2013	MN540130.1_RVB/Pig-wt/BRA/GO-951/2017/G12PX	JQ043807.1_RVB/Pig-wt/USA/OH09-60/2009/G11PX	MK953149.1_RVB/Pig-wt/ESP/B304/2017/G12PX	AB490426.1_PB-S24-11
RVB/Pig-wt/ZAF/CAW50/2019/	100
MF522401.1_RVB/Pigwt/USA/MT139/2015	84.5845	100
MF522336.1_RVB/Pigwt/USA/IA74/2013	84.3164	85.4083	100
MF522404.1_RVB/Pigwt/USA/SD142/2015	84.0483	87.6841	86.2115	100
MF522263.1_RVB/Pigwt/USA/MN1/2011	83.9142	87.6841	87.2825	88.0857	100
MF522386.1_RVB/Pigwt/USA/MN124/2014	83.5121	87.8179	85.4083	87.5502	87.2825	100
JQ043805.1_RVB/Pig-wt/USA/MN09-58/2009/G14PX	82.9759	88.3534	86.2115	87.6841	87.9518	92.7711	100
MF522363.1_RVB/Pig-wt/USA/WI-101/2014	82.8418	86.2115	82.9987	85.1406	84.739	83.4003	85.2744	100
KX376976.1_RVB/Pig-wt/BRA/BR31/2012/G14PX	82.7078	85.2744	84.2035	83.5341	84.6051	83.668	84.8728	84.0696	100
JQ043792.1_RVB/Pig-wt/USA/SD09-45/2009/G14PX	82.3056	87.2825	84.6051	85.2744	85.9438	89.0228	88.4873	83.5341	84.8728	100
JQ043756.1_RVB/Pig-wt/USA/AR09-9/2009/G14PX	81.4266	84.1398	82.9301	83.6022	82.2581	82.6613	81.9892	84.9462	82.5269	81.7204	100
MN540128.1_RVB/Pigwt/BRA/GO936/2017/G14PX	81.1594	83.3333	80.5797	83.0435	83.913	83.3333	84.058	81.1594	84.3478	82.029	80.3493	100
MF522308.1_RVB/Pig-wt/USA/IN-46/2013	78.0161	76.8407	78.3133	76.3052	77.2423	75.2343	75.6359	77.2423	77.2423	75.502	78.3602	73.913	100
JQ043799.1_RVB/Pig-wt/USA/OK09-51/2009/G17PX	77.3458	78.7149	76.7068	76.9746	75.9036	76.4391	77.2423	76.1714	77.2423	76.7068	76.8817	74.4928	76.3052	100
MF522264.1_RVB/Pig-wt/USA/MN-2/2011	77.2849	78.9262	76.6443	77.4497	76.2416	78.9262	79.4631	79.4631	78.5235	78.3893	79.2453	76.7442	75.9732	79.8658	100
JQ043768.1_RVB/Pig-wt/USA/MO09-21/2009/G12PX	77.0777	76.7068	76.3052	77.9116	77.3762	77.3762	78.8487	75.6359	75.2343	77.7778	76.4785	74.6377	73.3601	76.3052	75.7047	100
MF522432.1_RVB/Pig-wt/CAN/11/2016/G12	76.9437	75.9036	77.1084	76.3052	77.9116	76.9746	77.1084	76.0375	75.7697	76.8407	74.1935	75.3623	74.1633	74.4311	75.0336	84.4712	100
JQ043761.1_RVB/Pig-wt/USA/NC09-14/2009/G16PX	76.5416	76.8407	75.502	76.4391	76.1714	77.7778	77.51	78.0455	76.1714	75.7697	77.2849	75.6522	75.7697	76.7068	86.7114	75.6359	74.6988	100
JQ043769.1_RVB/Pig-wt/USA/MO09-22/2009/G16PX	76.4075	77.3762	73.7617	76.1714	75.2343	76.7068	77.1084	79.3842	77.6439	76.0375	77.2849	75.3623	76.0375	77.2423	86.3087	74.4311	74.6988	89.4244	100
JQ043771.1_RVB/Pig-wt/USA/MN09-24/2009/G12PX	76.4075	79.1165	76.8407	76.1714	76.573	76.7068	76.7068	77.6439	75.502	77.6439	76.3441	73.3333	73.8956	76.1714	77.047	84.2035	87.1486	74.5649	73.7617	100
MF522292.1_RVB/Pig-wt/USA/PA-30/2012	76.2735	76.573	76.1714	75.502	76.1714	76.8407	76.4391	74.8327	75.1004	76.3052	75.8065	73.6232	74.6988	73.7617	73.8255	87.5502	84.6051	74.5649	75.3681	83.2664	100
JQ043749.1_RVB/Pig-wt/USA/IL09-2/2009/G18PX	76.2735	74.5649	76.7068	74.2972	73.3601	74.9665	74.8327	74.1633	76.9746	74.8327	76.2097	72.7536	83.668	76.1714	77.8523	74.4311	74.1633	75.7697	75.502	74.1633	74.1633	100
MF522332.1_RVB/Pig-wt/USA/IA-70/2013	76.1394	76.0375	76.573	74.2972	75.2343	74.4311	76.573	77.51	76.3052	75.6359	76.3441	73.6232	82.3293	76.1714	76.1074	74.9665	73.0924	76.4391	75.3681	73.2262	74.4311	82.0616	100
JQ043814.1_RVB/Pig-wt/USA/IA09-67/2009/G16PX	76.1394	77.6439	76.0375	78.7149	77.1084	78.9826	78.9826	78.4471	76.8407	76.1714	77.2849	74.3478	75.9036	77.1084	86.9799	75.1004	74.5649	89.0228	89.0228	74.4311	75.2343	75.502	74.1633	100
AB490445.1_RVB/Pig-wt/JPN/PB-23-44/2005/G13	76.0331	73.9669	74.5179	75.4821	73.0028	73.9669	74.9311	73.9669	74.1047	74.2424	75.3804	74.7826	72.1763	73.0028	74.1713	76.8595	76.8595	72.865	74.9311	75.8953	75.2066	74.9311	70.9366	73.5537	100
MF522412.1_RVB/Pig-wt/USA/MN-150/2016	76.0054	77.6439	74.0295	77.2423	76.0375	77.6439	77.51	78.7149	76.7068	76.9746	77.8226	73.1884	74.2972	76.8407	85.1007	75.9036	75.2343	87.9518	88.8889	75.6359	74.1633	75.1004	74.0295	86.8809	73.8292	100
MF522330.1_RVB/Pig-wt/USA/IA-68/2013	76.0054	77.6439	75.2343	74.4311	73.494	76.3052	75.9036	78.1794	77.9116	75.6359	77.957	76.5217	75.3681	79.6519	88.1879	74.4311	74.9665	86.4793	85.9438	75.7697	74.4311	78.0455	76.1714	85.1406	72.7273	83.668	100
MF522434.1_RVB/Pig-wt/CAN/13/2016	76.0054	75.9036	73.3601	75.1004	73.494	76.1714	76.3052	77.51	77.1084	74.9665	77.5538	74.4928	74.8327	77.3762	88.8591	75.502	75.6359	85.9438	85.1406	76.0375	74.5649	77.1084	75.2343	85.8099	72.7273	83.8019	87.4163	100
AB490446.1_PB-68-C17	75.7576	75.8953	76.4463	75.8953	75.4821	77.135	76.8595	77.2727	76.0331	74.7934	76.9018	74.2029	75.0689	78.2369	86.4641	74.2424	74.2424	87.6033	85.3994	75.2066	72.865	78.3747	75.6198	86.6391	73.6915	84.4353	85.6749	85.6749	100
KR052719.1_RVB/Pig-tc/USA/LS00011_Ohio/XXXX/GXPX	75.6032	76.573	74.8327	75.3681	76.3052	75.7697	75.3681	74.9665	76.0375	76.0375	75.5376	74.058	72.9585	75.6359	74.4966	89.2905	82.5971	75.3681	75.1004	83.9357	88.2195	74.4311	72.9585	75.1004	76.4463	75.3681	75.3681	75.6359	73.1405	100
JQ043785.1_RVB/Pig-wt/USA/OK09-38/2009/G16PX	75.5705	78.4182	75.8713	76.6756	75.6032	76.8097	77.4799	76.9437	76.4075	75.2011	75.9085	75.6168	73.7265	77.748	85.8871	74.2627	75.067	87.2654	86.5952	76.4075	73.8606	76.0054	74.3968	86.7292	74.3448	84.4504	84.7185	84.1823	84.9655	74.2627	100
JQ043810.1_RVB/Pig-wt/USA/MN09-63/2009/G18PX	75.4692	75.2343	75.9036	75.7697	73.6278	74.6988	75.1004	75.6359	75.502	75.1004	77.4194	73.3333	82.5971	74.5649	75.1678	76.1714	74.1633	75.6359	75.502	74.6988	73.7617	87.6841	82.8648	75.502	74.7934	74.9665	77.1084	75.502	77.2727	74.6988	75.4692	100
MF522420.1_RVB/Pig-wt/USA/NC-158/2017	75.4692	77.9116	74.6988	75.7697	75.6359	78.7149	78.0455	77.2423	77.2423	75.502	77.4194	74.4928	75.6359	77.2423	86.7114	74.0295	74.9665	89.6921	89.5582	75.2343	74.0295	75.9036	76.4391	89.0228	73.5537	88.755	86.3454	85.676	86.5014	73.7617	87.3995	75.1004	100
KX869732.1_RVB/Pig/Russia/Buryat15/G12P4	75.2011	77.2423	74.9665	75.7697	73.494	75.9036	75.7697	74.2972	74.8327	77.2423	75	74.3478	72.0214	74.1633	74.2282	79.6519	77.9116	73.0924	73.0924	79.9197	78.8487	75.1004	74.2972	73.2262	73.6915	73.8956	74.4311	74.9665	73.8292	78.7149	73.7265	73.3601	73.8956	100
MN540135.1_RVB/Pig-wt/BRA/GO-1045/2018/G16PX	75.1009	75.4032	75.2688	75.9409	74.328	74.5968	76.0753	75.8065	76.0753	76.2097	75.1687	73.6232	72.8495	76.6129	84.5013	75	74.328	85.0806	83.4677	75	74.0591	76.0753	75.9409	84.4086	72.7524	83.6022	84.1398	83.871	83.1259	74.1935	83.1763	75.8065	82.6613	72.8495	100
AB490443.1_PB-23-5	75.0689	73.6915	76.0331	73.9669	73.9669	73.0028	73.5537	73.416	76.3085	73.5537	74.9654	74.058	82.0937	76.7218	74.5856	72.865	71.9008	74.7934	75.3444	70.9366	73.0028	82.5069	81.8182	74.6556	72.4518	72.4518	74.3802	74.3802	76.8595	71.6253	73.7931	81.6804	75.0689	72.1763	73.5823	100
JQ043779.1_RVB/Pig-wt/USA/MO09-32/2009/G16PX	74.933	76.7068	74.2972	76.4391	74.6988	76.8407	76.8407	78.3133	77.1084	77.51	76.4785	75.7971	74.5649	77.3762	88.5906	73.3601	74.4311	84.8728	84.8728	76.9746	72.9585	76.1714	74.1633	85.5422	73.416	84.6051	87.9518	86.2115	83.6088	74.4311	83.5121	74.9665	85.8099	74.0295	83.871	73.9669	100
JQ043801.1_RVB/Pig-wt/USA/MN09-54/2009/G12PX	74.7989	76.4391	75.502	75.6359	74.6988	74.9665	75.7697	75.9036	76.3052	75.2343	75	75.0725	72.6908	74.5649	76.2416	82.7309	85.5422	75.6359	74.8327	89.0228	82.4632	75.7697	73.8956	74.0295	75.8953	75.1004	76.3052	75.6359	73.5537	83.668	76.6756	74.1633	74.8327	79.3842	74.7312	72.0386	74.2972	100
JQ043777.1_RVB/Pig-wt/USA/MN09-30/2009/G12PX	74.7989	76.1714	75.1004	75.1004	75.7697	75.6359	75.502	75.3681	74.4311	75.3681	75.1344	72.8986	73.8956	75.7697	75.4362	82.7309	85.8099	75.2343	74.5649	86.4793	82.7309	73.3601	72.1553	74.4311	76.8595	75.6359	75.2343	74.8327	73.6915	83.1325	76.2735	73.494	75.6359	79.2503	75	71.9008	74.9665	86.3454	100
AB490429.1_PB-S40-1	74.2424	74.2424	74.6556	74.6556	75.3444	74.9311	75.6198	74.5179	75.6198	75.6198	73.1674	73.913	71.6253	75.2066	74.7238	83.4711	84.7107	73.6915	73.416	83.6088	79.6143	74.5179	70.7989	71.9008	75.8953	74.5179	73.5537	74.6556	73.416	81.5427	75.5862	73.2782	73.6915	78.0992	74.1355	70.9366	72.314	84.1598	82.5069	100
KX362427.1_RVB/Pig-wt/VNM/14254_5/2012/G12	74.0741	74.4856	74.8971	75.0343	74.3484	72.9767	72.8395	73.251	73.6626	72.7023	75.6198	71.0145	72.9767	74.4856	74.2779	78.8752	78.3265	73.7997	73.1139	77.2291	76.5432	74.2112	72.8395	72.1536	74.6556	73.7997	72.1536	72.7023	75.6198	78.738	72.9396	74.0741	72.428	79.1495	71.2121	72.7273	71.6049	77.6406	78.0521	77.135	100
AB490421.1_RVB/Pig-wt/JPN/PB-S5/2002/G11	73.8292	73.1405	72.314	74.2424	72.314	71.7631	74.2424	73.0028	72.314	73.2782	71.9225	73.1884	71.2121	72.4518	74.7238	73.5537	71.0744	72.314	71.6253	71.7631	72.0386	72.1763	71.4876	72.5895	74.7934	71.9008	74.1047	73.416	73.5537	71.0744	72	70.9366	72.0386	74.2424	73.1674	71.0744	72.7273	70.7989	71.9008	70.6612	71.9008	100
MN540137.1_RVB/Pig-wt/BRA/GO-1099/2018/G12PX	73.7991	75.9825	74.9636	74.2358	75.2547	74.3814	75.2547	72.6346	74.2358	75.2547	73.2456	72.198	71.0335	72.9258	74.4526	79.7671	79.3304	72.4891	73.3624	78.6026	79.3304	71.7613	72.0524	71.179	72.7802	72.198	71.4702	71.7613	72.4891	79.3304	73.0321	71.6157	71.6157	78.0204	72.9258	72.198	71.4702	79.7671	79.0393	80.3493	78.6026	70.0146	100
MN540138.1_RVB/Pig-wt/BRA/GO-1113/2018/G12PX	73.6339	76.0929	73.224	75.4098	73.9071	74.5902	74.7268	75	73.224	74.0437	73.7997	73.0435	71.3115	71.5847	74.9315	80.4645	78.2787	73.6339	74.1803	79.5082	78.6885	71.9945	72.2678	73.4973	74.1355	74.4536	73.0874	72.9508	72.6141	80.3279	74.2818	71.8579	73.4973	80.7377	72.8142	70.816	73.6339	80.4645	80.0546	79.1148	78.9256	69.7095	85.444	100
MF522312.1_RVB/Pig-wt/USA/IN-50/2013	73.5925	72.8246	74.8327	74.1633	72.5569	71.0843	71.3521	73.3601	72.6908	70.8166	73.9247	69.1304	74.0295	72.423	74.7651	72.8246	72.5569	72.5569	72.5569	71.7537	72.2892	74.5649	73.6278	74.1633	72.314	73.0924	73.494	74.1633	73.416	72.8246	72.9223	74.1633	73.494	70.0134	73.7903	73.8292	73.7617	71.4859	71.7537	73.416	70.9191	69.0083	71.4702	71.1749	100
MN540130.1_RVB/Pig-wt/BRA/GO-951/2017/G12PX	73.4752	74.6099	75.0355	74.8936	74.8936	73.7589	74.0426	72.9078	74.8936	73.9007	72.9345	73.3333	72.1986	70.6383	73.9687	78.7234	79.2908	72.3404	72.3404	79.2908	80.1418	71.6312	71.2057	72.3404	72.766	72.9078	72.1986	72.6241	72.4823	79.0071	73.4375	71.9149	71.3475	78.5816	73.4752	70.2128	71.2057	79.8582	78.4397	80.1418	78.2979	68.7943	86.6084	86.6667	70.7801	100
JQ043807.1_RVB/Pig-wt/USA/OH09-60/2009/G11PX	73.4228	76.1394	74.3968	74.2627	74.3968	74.3968	75.6032	76.0054	75.8713	74.3968	75.2355	72.4638	72.252	74.5308	74.5968	73.8606	73.0563	73.1903	72.7882	74.7989	71.4477	74.1287	73.4584	74.933	74.9311	74.1287	75.067	73.8606	74.6556	71.9839	72.4832	71.7158	73.8606	74.933	73.4859	71.4876	73.8606	72.252	73.3244	70.5234	71.1934	86.9146	70.0146	70.5882	69.7051	69.7872	100
MK953149.1_RVB/Pig-wt/ESP/B304/2017/G12PX	73.1903	75.1004	73.8956	74.6988	74.1633	75.1004	75.6359	74.4311	73.2262	74.4311	73.9247	72.8986	73.494	74.4311	75.7047	78.9826	80.589	72.8246	73.494	80.3213	77.2423	75.2343	73.6278	72.6908	72.1763	73.2262	72.8246	74.1633	73.416	77.3762	74.3968	72.1553	72.9585	85.0067	72.043	71.2121	71.7537	79.9197	80.7229	79.8898	79.561	72.1763	78.4571	78.5519	71.2182	79.1489	72.6542	100
AB490426.1_PB-S24-11	73.0028	75.2066	73.6915	73.8292	73.6915	72.865	73.6915	75.0689	74.1047	73.9669	74.2739	73.0435	73.0028	74.2424	74.5856	78.3747	79.3388	73.1405	73.416	80.7163	77.686	74.2424	74.7934	72.865	73.8292	73.0028	72.5895	72.865	74.1047	77.4105	72.6897	73.2782	73.2782	84.573	72.4758	74.1047	72.0386	81.2672	79.6143	78.5124	81.5427	70.9366	77.2926	78.4232	71.2121	78.2979	72.0386	84.7107	100
MF522348.1_RVB/Pig-wt/USA/SD-86/2014	72.9223	72.8246	73.494	73.494	71.2182	71.8876	72.2892	72.423	73.494	70.0134	72.043	68.5507	72.423	72.6908	74.3624	71.3521	71.6198	72.8246	72.5569	72.1553	71.3521	72.5569	71.4859	73.8956	70.6612	73.0924	74.2972	74.0295	73.0028	72.5569	72.3861	73.3601	73.8956	70.5489	73.2527	71.3499	74.6988	71.0843	71.4859	70.5234	70.7819	69.9725	71.0335	70.2186	89.2905	69.5035	69.8391	69.8795	69.9725
MF522277.1_RVB/Pig-wt/USA/IL-15/2012	72.5201	72.8246	73.8956	72.6908	72.2892	73.494	72.5569	72.8246	74.0295	72.5569	72.9839	70.7246	74.0295	74.4311	75.0336	72.9585	73.6278	74.8327	73.6278	74.6988	72.423	74.6988	74.8327	75.2343	70.1102	73.6278	74.1633	73.0924	75.0689	73.2262	73.7265	74.5649	74.9665	71.7537	74.4624	73.1405	73.494	72.2892	73.2262	71.7631	71.3306	68.3196	71.3246	71.8579	84.739	72.3404	71.4477	71.2182	72.865
MF522297.1_RVB/Pig-wt/USA/PA-35/2013	72.5201	72.2892	73.494	74.0295	71.3521	70.415	70.5489	71.4859	72.6908	69.6118	73.7903	68.8406	73.7617	70.8166	73.1544	71.4859	71.2182	73.2262	72.1553	72.8246	73.2262	74.1633	73.3601	73.8956	70.1102	72.8246	73.8956	73.2262	73.2782	72.9585	73.3244	74.8327	72.9585	71.7537	72.1774	73.416	73.2262	71.7537	71.7537	70.2479	70.6447	70.5234	70.1601	72.8142	87.6841	70.2128	69.571	70.2811	69.697
JQ043763.1_RVB/Pig-wt/USA/IL09-16/2009/G20PX	72.349	73.0563	74.7989	73.1903	71.8499	73.8606	73.0563	72.7882	72.7882	70.9115	74.428	70.3919	73.1903	74.3968	73.7903	72.118	70.3753	74.3968	71.9839	71.7158	72.3861	73.4584	73.1903	74.1287	70.2069	73.5925	75.2011	73.4584	72.8276	73.4584	71.6779	73.3244	73.8606	71.1796	73.2167	72.6897	73.7265	71.1796	71.9839	72.2759	70.8791	67.5862	71.2828	71.409	89.9464	70.3125	68.8591	70.6434	70.2069
MF522373.1_RVB/Pig-wt/USA/MN-111/2014	72.252	72.9585	71.4859	74.0295	72.6908	72.5569	72.5569	72.6908	71.7537	70.2811	72.3118	70.5797	72.423	72.8246	73.2886	72.6908	72.0214	73.494	72.9585	72.423	74.2972	71.0843	73.0924	74.1633	70.9366	73.494	73.494	74.2972	72.314	74.0295	73.1903	73.0924	73.6278	72.0214	73.9247	72.1763	73.6278	71.8876	72.2892	71.6253	69.9588	69.697	70.3057	71.4481	88.4873	71.0638	69.3029	70.1473	72.0386
AB490453.1_PB-72-H3	71.9008	73.2782	73.8292	74.9311	72.865	73.6915	73.8292	73.9669	73.6915	72.1763	73.7206	73.7681	70.9366	73.1405	73.4807	72.865	71.4876	74.1047	73.5537	72.4518	73.416	73.1405	72.1763	74.6556	71.6253	73.416	73.1405	72.5895	74.6556	73.6915	73.5172	73.2782	73.416	71.9008	73.5823	71.7631	72.4518	71.7631	71.4876	72.5895	71.3499	68.8705	72.4891	71.231	83.7466	72.6241	70.3857	71.2121	72.0386
JQ043770.1_RVB/Pig-wt/USA/IL09-23/2009/G20PX	71.8499	72.5569	73.0924	72.8246	71.7537	71.6198	71.6198	73.494	73.3601	72.1553	72.4462	68.8406	72.9585	72.6908	74.3624	71.7537	70.8166	73.8956	73.6278	73.7617	71.0843	73.7617	73.7617	74.2972	69.697	73.2262	73.3601	73.7617	74.7934	71.8876	73.0563	73.494	75.1004	71.6198	72.9839	72.5895	74.1633	71.3521	71.4859	69.8347	70.6447	70.7989	69.2868	69.6721	85.1406	70.922	71.0456	70.415	73.1405
AB490419.1_PB-Kyushu	71.7631	72.314	73.6915	71.7631	71.6253	71.2121	72.314	72.0386	73.416	70.1102	73.3057	71.0145	72.7273	73.416	73.4807	72.314	71.6253	73.416	73.0028	70.9366	72.865	74.3802	73.416	73.416	71.2121	72.5895	73.416	73.2782	73.0028	73.1405	72.2759	73.416	73.6915	70.5234	71.7842	74.3802	73.2782	71.3499	71.9008	71.9008	70.3857	68.8705	71.7613	69.4329	85.3994	71.0638	69.697	70.2479	70.5234
JQ043760.1_RVB/Pig-wt/USA/MO09-13/2009/G20PX	71.7158	72.5569	72.9585	71.2182	71.0843	72.0214	71.6198	72.6908	72.5569	70.0134	72.7151	70	72.6908	72.9585	73.6913	71.7537	69.7456	74.4311	73.2262	71.6198	71.2182	72.5569	72.9585	73.0924	71.2121	72.8246	74.0295	72.6908	73.2782	73.2262	73.1903	73.2262	73.6278	70.6827	72.4462	73.5537	73.2262	70.415	70.5489	71.3499	69.6845	69.9725	71.179	70.765	89.4244	69.5035	69.437	69.4779	70.7989
AB490444.1_PB-23-10	71.4876	71.4876	72.865	72.0386	71.7631	70.2479	71.2121	73.0028	72.314	68.595	72.6141	68.6957	71.4876	70.9366	72.5138	70.3857	70.3857	72.5895	72.5895	71.3499	72.0386	72.314	71.7631	74.2424	69.9725	73.0028	72.1763	72.1763	73.416	70.9366	72.5517	71.6253	73.416	70.3857	70.9544	71.2121	74.1047	71.3499	70.3857	70.2479	69.9725	67.9063	70.4512	70.816	83.4711	72.6241	69.0083	68.3196	71.6253
KJ613649.1_RVB/Pig-wt/IND/AN142129/2013/G19PX	71.3592	71.3592	72.1683	70.5502	69.9029	71.6828	71.1974	69.7411	71.3592	70.712	71.6828	69.9145	70.5502	70.0647	72.0779	72.4919	73.301	72.8155	71.521	71.8447	69.7411	73.4628	72.8155	71.1974	70.2265	71.0356	71.0356	71.521	72.3301	69.9029	71.9611	71.1974	71.1974	70.0647	72.4919	71.1974	71.0356	71.521	71.8447	69.4175	69.9029	67.7994	69.0722	71.3592	76.5372	69.6667	69.4175	70.8738	70.712
JQ043784.1_RVB/Pig-wt/USA/MN09-37/2009/G20PX	71.2752	73.9946	73.3244	73.0563	71.8499	72.7882	72.252	72.6542	72.7882	72.252	73.3513	68.6502	73.1903	73.5925	74.0591	72.3861	71.5818	73.9946	73.3244	73.3244	73.0563	74.1287	73.3244	74.2627	69.931	72.9223	74.1287	74.2627	73.7931	73.4584	73.9597	73.7265	73.4584	72.5201	73.3513	71.8621	73.4584	72.118	71.7158	70.7586	71.7033	67.5862	69.9708	71.409	84.8525	71.0227	69.9329	70.6434	71.3103
JQ043789.1_RVB/Pig-wt/USA/MN09-42/2009/G20PX	71.3137	72.423	72.6908	71.7537	70.8166	71.4859	71.3521	71.3521	72.5569	70.0134	73.3871	68.5507	73.6278	72.1553	73.8255	70.2811	70.8166	74.2972	73.3601	71.4859	71.7537	73.3601	74.2972	74.8327	71.3499	73.0924	73.7617	73.2262	72.4518	72.5569	72.7882	74.1633	73.2262	70.9505	73.1183	73.0028	73.494	70.9505	70.9505	70.3857	70.6447	68.1818	68.9956	70.9016	89.2905	69.9291	69.7051	69.4779	70.3857
MF522360.1_RVB/Pig-wt/USA/MN-98/2014/G22	71.3137	71.7537	71.7537	71.8876	70.1473	71.2182	72.0214	70.2811	70.9505	71.2182	71.7742	68.9855	71.0843	70.415	70.8725	72.5569	71.7537	70.8166	71.3521	71.0843	70.1473	72.423	71.6198	71.2182	69.8347	73.3601	70.1473	70.5489	68.595	71.2182	70.1072	72.8246	69.2102	69.7456	71.371	70.1102	71.4859	70.8166	69.4779	68.4573	69.9588	68.0441	68.8501	68.5792	74.0295	69.3617	69.571	68.8086	69.146
MN540134.1_RVB/Pig-wt/BRA/GO-992/2017/G20PX	71.1934	73.3882	71.7421	70.9191	70.7819	70.7819	71.0562	71.3306	72.428	71.4678	71.3499	68.8406	71.8793	72.0165	72.6272	69.1358	69.9588	72.5652	71.3306	72.1536	70.2332	72.9767	71.8793	72.428	70.4011	71.3306	72.9767	72.1536	72.8907	71.6049	74.1758	73.3882	71.8793	70.2332	72.7023	72.7524	72.7023	71.7421	70.3704	71.3693	68.7328	67.6349	71.6157	70.096	82.5789	69.6454	69.273	68.0384	70.5394
MF522372.1_RVB/Pig-wt/USA/MN-110/2014	71.1796	71.4859	72.8246	71.2182	71.7537	72.0214	73.494	71.8876	72.1553	70.1473	71.7742	68.6957	71.6198	71.7537	72.6174	70.8166	71.2182	73.2262	70.5489	71.4859	71.7537	72.0214	72.423	73.0924	69.2837	71.0843	73.3601	72.5569	71.7631	72.0214	71.5818	72.6908	72.9585	70.2811	71.6398	72.314	72.8246	72.0214	71.2182	70.7989	70.2332	67.7686	69.1412	69.9454	87.6841	69.9291	68.0965	68.5408	71.6253
MF522419.1_RVB/Pig-wt/USA/IN-157/2017	70.9115	70.9505	74.1633	71.6198	70.2811	71.4859	71.0843	71.8876	72.1553	69.6118	73.2527	67.5362	71.3521	70.6827	72.349	70.9505	70.6827	72.1553	71.3521	71.8876	71.0843	74.0295	72.1553	73.2262	69.4215	71.3521	72.423	72.5569	72.4518	71.4859	71.7158	73.8956	73.3601	69.8795	72.7151	70.7989	71.7537	72.6908	69.2102	69.9725	68.3128	67.6309	69.869	70.082	87.6841	69.9291	69.3029	68.6747	69.5592
MK379282.1_PoRVB_VP7_VIRES_HeB02	70.7383	71.2752	70.4698	70.8725	68.9933	70.4698	69.5302	71.2752	72.349	68.8591	72.6415	68.9855	71.2752	71.8121	72.5437	70.7383	69.1275	71.1409	71.5436	70.3356	70.4698	72.4832	71.4094	72.8859	71.0744	72.4832	72.7517	72.6174	73.416	71.4094	70.9677	72.8859	73.4228	68.8591	72.7763	72.314	73.1544	69.7987	70.0671	71.2121	70.6447	69.8347	70.5968	70.3552	89.1275	70.3546	68.1452	68.0537	71.6253
MF522413.1_RVB/Pig-wt/USA/SD-151/2016	70.6434	73.3601	73.3601	71.8876	73.0924	71.8876	72.1553	71.7537	74.9665	71.2182	73.3871	70.7246	72.1553	73.6278	73.6913	73.7617	71.8876	73.7617	71.4859	71.4859	72.423	73.0924	73.7617	72.5569	70.1102	72.423	73.0924	73.3601	73.0028	73.6278	72.6542	73.6278	73.3601	70.9505	71.9086	73.1405	72.423	72.2892	72.5569	71.7631	72.0165	69.4215	71.179	71.0383	87.6841	70.3546	70.6434	71.0843	71.3499
AB490437.1_PB-S59-19	70.2479	70.6612	71.0744	70.1102	70.1102	70.1102	69.5592	70.6612	72.0386	69.697	71.5076	70.5797	72.4518	71.4876	72.5138	70.3857	69.5592	71.2121	69.9725	70.5234	70.6612	70.7989	71.2121	72.314	70.6612	70.7989	72.7273	72.1763	73.416	72.0386	71.8621	71.6253	71.7631	68.8705	71.9225	71.0744	72.314	70.1102	69.697	71.2121	70.3857	68.3196	70.5968	70.5394	88.7052	70.922	66.3912	68.8705	69.9725
AB490434.1_PB-S48-1	69.9725	71.2121	71.6253	70.9366	70.5234	69.5592	70.3857	71.2121	70.3857	68.4573	71.7842	68.4058	73.2782	71.4876	72.2376	70.3857	70.9366	71.9008	71.6253	70.9366	72.1763	71.7631	72.0386	73.0028	69.697	72.4518	72.865	72.5895	72.865	71.7631	71.0345	72.865	72.1763	69.4215	72.4758	71.4876	72.865	70.3857	70.2479	70.6612	70.2479	68.8705	70.1601	70.6777	88.9807	68.9362	68.7328	68.3196	70.2479
AB490452.1_PB-71-H5	69.8347	69.8347	71.2121	70.2479	69.5592	70.1102	69.9725	71.0744	71.4876	68.4573	71.7842	67.8261	72.314	71.3499	72.5138	70.6612	70.5234	71.7631	72.314	70.5234	71.3499	73.1405	71.7631	73.9669	70.3857	71.7631	71.4876	71.6253	74.7934	71.9008	72.5517	73.8292	72.865	69.5592	69.7095	73.0028	71.7631	69.2837	70.3857	71.2121	70.3857	67.3554	70.8879	70.5394	84.022	70.4965	68.0441	69.9725	69.9725
KX362394.1_RVB/Pig-wt/VNM/14176_8	69.697	71.0744	70.6612	70.9366	69.9725	70.7989	71.4876	72.1763	71.3499	69.4215	72.4758	69.1304	73.0028	71.6253	73.2044	72.7273	70.2479	71.6253	71.2121	71.9008	72.4518	73.2782	72.314	73.416	70.3857	72.314	71.7631	73.0028	71.4876	73.5537	71.3103	73.0028	71.6253	70.7989	71.3693	72.314	73.5537	70.9366	70.5234	71.0744	68.595	68.4573	70.5968	70.4011	86.5014	71.3475	69.146	70.1102	69.2837
MF522389.1_RVB/Pig-wt/USA/MN-127/2014/G24	69.437	71.3521	70.8166	69.344	70.9505	71.0843	69.2102	68.5408	71.2182	69.6118	68.2796	67.3913	69.0763	68.5408	67.3826	68.8086	68.9424	67.336	66.1312	69.0763	68.0054	66.8005	67.0683	68.8086	65.1515	65.7296	68.1392	65.8635	67.2176	66.6667	66.8901	67.2021	66.9344	68.2731	67.0699	65.5647	65.8635	67.8715	68.9424	66.8044	68.5871	67.7686	67.8311	68.9891	66.6667	67.9433	70.9115	70.1473	68.8705
MF072691.1_BR62	69.437	70.5489	69.8795	68.5408	69.344	70.1473	69.8795	68.9424	70.0134	69.6118	69.6237	67.1014	69.0763	69.2102	67.3826	71.2182	68.8086	66.9344	66.9344	69.344	70.2811	67.7376	67.7376	67.8715	66.8044	68.2731	67.336	66.5328	68.1818	70.2811	67.1582	67.2021	66.8005	69.4779	67.6075	66.9421	66.2651	68.5408	68.407	68.595	69.1358	71.9008	68.2678	68.5792	67.7376	69.3617	71.5818	70.1473	70.1102
AB490427.1_PB-S26-1	69.0083	70.6612	71.3499	70.1102	69.4215	71.3499	70.7989	70.2479	71.6253	69.146	70.816	69.1304	70.9366	71.3499	71.6851	71.2121	70.7989	71.6253	70.9366	71.2121	72.314	74.2424	72.4518	71.7631	69.4215	71.7631	73.8292	72.5895	73.6915	71.6253	70.7586	73.8292	72.0386	69.697	71.0927	73.1405	71.4876	70.3857	69.8347	69.5592	69.4215	68.3196	68.559	71.3693	85.2617	70.922	68.8705	68.8705	70.6612
AB490418.1_PB-Taiheiyo	68.7328	70.5234	71.7631	70.5234	70.2479	71.2121	69.9725	70.6612	71.7631	68.8705	71.5076	68.6957	70.9366	69.697	71.2707	69.5592	68.1818	70.9366	69.146	69.2837	69.5592	73.0028	72.5895	71.9008	67.3554	69.146	71.3499	71.3499	71.9008	70.7989	70.3448	72.4518	70.1102	69.8347	68.4647	72.314	71.7631	68.4573	66.8044	69.0083	69.2837	67.0799	67.54	69.2946	82.9201	69.5035	67.3554	68.4573	68.0441
KX362405.1_RVB/Pig-wt/VNM/14177_18/2012/G24	66.9449	69.1667	68	67.6667	66.8333	69.3333	69	67.5	69.3333	69.5	67	64.652	66.3333	66.5	66.2207	68.8333	67.6667	65.1667	64.6667	68.3333	66.8333	66.8333	67	65.5	61.8307	65.1667	67.3333	65.5	65.1123	65.8333	65.4424	66	65.6667	68.8333	66.8333	65.4577	65.5	67.1667	66.3333	66.1485	66.4948	67.8756	66.8508	66.6667	66	67.0232	68.4474	67.6667	67.1848
AB490451.1_RVB/Pig-wt/JPN/PB-70-H5/2007/G4	66.9421	67.2176	66.3912	66.6667	66.2534	68.8705	68.0441	67.2176	67.0799	67.4931	68.0498	67.3913	65.0138	65.2893	65.0552	69.697	67.2176	65.1515	65.2893	67.0799	67.4931	66.9421	65.1515	64.7383	66.8044	63.0854	62.6722	64.0496	66.8044	67.6309	63.7241	66.6667	64.1873	68.595	63.0705	65.427	64.1873	66.8044	66.5289	66.6667	69.9725	67.9063	66.6667	65.6985	62.6722	66.2411	70.2479	66.9421	68.8705
MF522387.1_RVB/Pig-wt/USA/MN-125/2014/G23	66.7568	68.2861	66.5317	67.8812	67.8812	67.2065	67.6113	66.5317	67.2065	68.556	67.4797	63.5965	63.9676	66.6667	67.5237	68.1511	66.3968	66.1269	67.2065	65.587	66.9366	65.587	65.9919	67.4764	67.0833	66.1269	66.6667	65.4521	66.3889	68.8259	66.4865	65.9919	66.5317	65.4521	65.9892	64.8611	64.7773	65.857	64.6424	65.5556	64.7303	64.4444	64.0235	64.6006	63.9676	64.0916	65.8108	63.6977	65.5556
JQ043782.1_RVB/Pig-wt/USA/MN09-35/2009/G6PX	66.218	64.9194	65.3226	65.0538	63.7097	64.2473	64.2473	63.172	63.0376	63.0376	64.5074	62.2999	62.9032	64.3817	63.2075	64.9194	63.4409	64.6505	63.5753	65.457	65.0538	62.7688	60.8871	64.1129	62.6556	63.8441	63.172	63.8441	64.7303	63.172	64.7376	63.0376	63.3065	63.9785	63.6977	62.6556	62.9032	63.8441	63.8441	64.0387	64.1873	62.6556	61.9883	64.4719	61.828	63.6752	64.1992	63.5753	63.0705
KJ613650.1_RVB/Pig-wt/IND/AN142530/2013/G21PX	64.6809	64.9645	64.3972	63.2624	64.2553	63.5461	63.4043	64.9645	65.5319	63.9716	63.8177	64.4928	62.695	61.9858	62.3044	64.539	63.9716	63.8298	63.2624	63.9716	64.8227	62.9787	62.4113	63.2624	61.9858	62.5532	62.1277	62.8369	63.8298	64.2553	61.9318	62.9787	62.1277	62.1277	63.5328	62.5532	60.7092	62.2695	62.8369	63.5461	61.1348	64.6809	64.3377	62.5356	60.7092	63.5328	64.6809	61.1348	63.6879
JQ043753.1_RVB/Pig-wt/USA/MN09-6/2009/G8PX	64.0751	63.7216	63.5877	63.5877	63.7216	63.8554	63.1861	62.5167	62.5167	63.8554	63.8441	61.8841	63.0522	61.4458	62.4161	65.328	62.9183	62.5167	60.9103	63.4538	62.7845	63.0522	61.7135	62.3829	63.9118	62.9183	59.8394	60.7764	61.9835	61.178	62.1984	60.7764	61.5797	63.1861	61.6935	61.0193	61.3119	62.249	61.9813	63.4986	62.0027	64.1873	63.901	63.2514	61.178	61.9858	65.1475	62.6506	61.8457
KX362416.1_RVB/Pig-wt/VNM/14250_10/2012/G7	63.0303	62.2727	63.0303	63.6364	61.5152	62.7273	64.0909	62.8788	64.0909	61.3636	61.7021	62.6794	60.1515	60.303	60.9422	63.7879	63.1818	61.3636	61.0606	61.8182	61.2121	61.2121	61.9697	59.697	61.5152	60.7576	59.697	59.8485	61.6667	60.9091	62.2155	60.6061	60.6061	60.7576	62.4242	60.4545	60.303	61.3636	63.3333	61.6667	60.6061	62.1212	62.0192	62.1212	59.5455	61.6822	61.2121	60.7576	60.1515
AB490454.1_RV/Pig-wt/JPN/PB-72-I2/2007/G7	62.8099	64.3251	63.6364	63.3609	61.9835	63.3609	64.4628	63.6364	64.3251	65.1515	63.3472	62.7536	63.4986	63.0854	63.8122	64.4628	64.1873	62.259	61.8457	64.876	62.9477	63.9118	62.8099	60.7438	61.5702	61.157	61.9835	61.2948	62.8099	63.9118	61.931	62.6722	61.2948	62.3967	61.8257	61.157	61.4325	63.4986	65.1515	63.4986	61.5702	62.1212	62.8821	63.7621	60.8815	62.9787	62.6722	64.1873	60.3306
KJ613646.1_RVB/Pig-wt/IND/NIV-094292/2009/G7PX	62.7365	63.4643	61.8632	63.3188	61.5721	62.2999	62.0087	64.1921	62.8821	61.8632	64.3275	62.8821	61.5721	61.4265	61.7518	62.2999	60.9898	60.4076	60.6987	61.5721	60.4076	62.7365	60.9898	59.6798	62.591	61.2809	59.6798	59.9709	61.1354	64.3377	61.3703	61.1354	59.6798	61.4265	58.8064	60.1164	60.8443	62.2999	63.3188	61.4265	61.2809	60.6987	61.4035	63.4643	61.4265	60.9898	62.591	61.1354	60.9898
KY689695.1_RVB/Goat-wt/USA/Minnesota-1/2016/G3	62.4495	62.3656	63.0376	62.5	63.4409	62.2312	61.9624	61.2903	61.4247	62.2312	62.753	59.5342	60.8871	60.7527	59.973	64.1129	62.5	61.1559	60.4839	62.2312	62.7688	61.828	61.0215	60.7527	61.5491	61.5591	60.6183	60.7527	61.5491	63.9785	60.2961	62.0968	60.4839	63.172	60.5938	59.751	61.1559	60.7527	63.172	60.4426	62.8099	62.1024	59.9415	61.7284	60.3495	61.5385	63.7954	62.2312	61.964
AB490417.1_RVB/Pig-wt/JPN/PB-F18/2008/G6	62.1984	61.8474	62.1151	62.9183	61.8474	62.3829	63.0522	63.0522	62.7845	62.1151	61.1559	61.4493	60.1071	60.5087	61.3423	63.1861	61.3119	61.0442	61.0442	62.249	62.6506	61.4458	61.3119	61.3119	61.5702	61.7135	61.178	61.178	61.157	62.7845	60.0536	60.6426	60.241	62.1151	61.828	60.0551	61.4458	60.9103	63.1861	61.708	62.2771	61.157	61.5721	62.0219	60.5087	62.9787	62.3324	62.3829	62.259
JQ043781.1_RVB/Pig-wt/USA/MO09-34/2009/G10PX	61.9303	63.4538	61.7135	62.9183	62.249	64.5248	64.5248	64.257	63.1861	62.9183	62.6344	62.4638	61.4458	62.1151	63.3557	62.7845	61.4458	63.5877	62.3829	63.3199	62.1151	63.4538	62.5167	62.7845	62.3967	63.7216	61.9813	63.1861	63.3609	61.3119	62.0643	61.0442	63.9893	62.7845	63.7097	60.7438	62.5167	62.9183	62.6506	61.708	61.8656	62.9477	61.4265	62.5683	61.5797	61.2766	64.0751	63.0522	62.8099
AB016818.1_RVB/Cow-wt/JPN/Nemuro/XXXX/G3	61.7766	63.8441	63.4409	62.3656	62.6344	61.9624	62.2312	61.9624	61.5591	63.0376	63.2928	58.5153	61.828	60.7527	60.9164	64.5161	62.3656	61.1559	60.0806	62.7688	63.172	62.0968	60.0806	60.6183	61.4108	61.0215	60.3495	60.7527	60.7192	63.4409	60.1615	61.6935	60.7527	63.8441	59.919	59.8893	61.828	61.4247	62.5	61.1342	63.7741	63.3472	61.1111	61.5912	60.0806	60.5413	64.3338	63.5753	62.1024
AB490423.1_RVB/Pig-wt/JPN/PB-S15/2002/G7	61.5702	61.8457	61.708	61.4325	61.157	61.2948	62.9477	63.6364	63.7741	61.708	61.4108	61.8841	61.4325	60.4683	62.8453	63.0854	61.157	61.2948	61.9835	61.4325	63.0854	62.6722	61.8457	61.8457	62.9477	62.259	60.4683	60.7438	61.5702	62.3967	62.069	61.708	61.4325	59.7796	61.6874	61.157	61.2948	61.4325	63.0854	62.9477	60.6061	62.1212	62.2999	62.6556	61.9835	62.695	62.9477	61.157	59.6419
AB490448.1_RVB/Pig-wt/JPN/PB-68-E4/2007/G9	61.157	63.3609	63.0854	62.8099	63.3609	63.0854	63.7741	63.6364	63.3609	62.6722	61.4108	63.0435	62.259	62.3967	60.7735	64.0496	62.1212	60.6061	61.157	62.1212	61.4325	61.157	60.8815	60.0551	61.2948	61.2948	59.3664	59.9174	61.8457	63.0854	61.1034	60.8815	60.1928	61.8457	59.6127	61.4325	59.9174	60.8815	63.7741	63.6364	61.5702	62.6722	62.2999	60.9959	58.6777	62.4113	64.876	63.4986	62.8099
LC185689.1_RVB/Cow-wt/JPN/D-2006/2006/G3PX	61.136	62.5373	62.3881	61.3433	61.4925	61.194	60.597	60.4478	60.8955	61.194	62.0329	59.9026	60.2985	59.7015	59.1317	63.7313	61.0448	61.0448	59.403	62.0896	62.5373	59.8507	58.6567	59.5522	60.2465	60.8955	60	60.1493	59.4761	63.4328	59.6413	58.806	60.4478	63.1343	59.2537	57.6271	61.3433	60.8955	61.791	59.4761	61.8098	62.8659	59.0538	60.7903	59.2537	59.4295	63.3782	62.3881	60.8629
[truncated: 43 more columns]

## Sheet: NSP1
	RVB/Pig-wt/ZAF/CAW50/2019	MK953232.1_RVB/Pig-wt/ESP/B378/2017/GXPX	MK953231.1_VB/Pig-wt/ESP/B377/2017/GXPX	MK953236.1_RVB/Pig-wt/ESP/P1C/2017/GXP4	MK953229.1_RVB/Pig-wt/ESP/B304/2017/G12PX	MK953235.1_RVB/Pig-wt/ESP/VC20B/2017/GXP4	MF966617.1_RVB/Pig-wt/USA/KS2/2012	MF966597.1_RVB/Pig-wt/USA/IL11/2013	MF966616.1_RVB/Pig-wt/USA/KS1/2012_A8	MF966603.1_RVB/Pig-wt/USA/IL5/2012	MF966604.1_RVB/Pig-wt/USA/IL3/2012	MF966605.1_RVB/Pig-wt/USA/IL4/2012	MF966606.1_RVB/Pig-wt/USA/IL6/2012	MF966607.1_RVB/Pig-wt/USA/IL7/2012	KX362406.1_RVB/Pig-wt/VNM/14177_18	MF966608.1_RVB/Pig-wt/USA/IL8/2013	MF966609.1_RVB/Pig-wt/USA/IL15/2013	MF966600.1_RVB/Pig-wt/USA/IL17/2013	MF966601.1_RVB/Pig-wt/USA/IL19/2013_A8	MF966602.1_RVB/Pig-wt/USA/IL20/2013	KX362395.1_RVB/Pig-wt/VNM/14176_8	MF966599.1_RVB/Pig-wt/USA/IL18/2013	MF966610.1_RVB/Pig-wt/USA/IL9/2013	MF966598.1_RVB/Pig-wt/USA/IL21/2013	MF966611.1_RVB/Pig-wt/USA/IL10/2013	MF966612.1_RVB/Pig-wt/USA/IL12/2013	MF966613.1_RVB/Pig-wt/USA/IL13/2013	MF966614.1_RVB/Pig-wt/USA/IL14/2013	MF966615.1_RVB/Pig-wt/USA/IL16/2013	MK953230.1_RVB/Pig-wt/ESP/B333/2017/GXP4	MK953233.1_RVB/Pig-wt/ESP/B422/2017/GXP4	MK953234.1_RVB/Pig-wt/ESP/P2B/2017/GXP4	KX362428.1_RVB/Pig-wt/VNM/14254_5/2012_A8	KR052709.1_RVB/Pig-tc/USA/LS00011_Ohio/XXXX/GXPX_A8	KX362384.1_RVB/Pig-wt/VNM/14151_62	AB646362.1_RVB/Pig-wt/JPN/PB-87-Z2/2008_A7	KX362417.1_RVB/Pig-wt/VNM/14250_10/2012_A7	AB646363.1_RVB/Pig-wt/JPN/PB-93-I5/2008_A6	GQ358723.1_RVB/Cow-wt/IND/RUBV226/2004_A5	LC185707.1_RVB/Cow-wt/JPN/IS-1/1999/G3PX_A4	LC185708.1_RVB/Cow-wt/JPN/G-2006/2006/G3PX_A4	AY941787.1_RVB/Cow-wt/IND/DB180/XXXX_A5	AY941786.1_RVB/Cow-wt/IND/DB176/2001_A5	MF966596.1_RVB/Goat-wt/USA/CA22/2014/NSP1_A4	AF079157.1_RVB/Goat-wt/CHN/KB63/1986/GXPX_A3	AY238391.1_RVB/Human-wt/BAN/Bang373/2001	GU391307.1_RVB/Human-wt/BAN/Bang117/2002	KU562879.1_RVB/Human-wt/BAN/JN285/2014	KP753129.1_RVB/Human-wt/SEN/MRC-DPRU4680/2010/GXPX_A2
RVB/Pig-wt/ZAF/CAW50/2019	100
MK953232.1_RVB/Pig-wt/ESP/B378/2017/GXPX	85.4621	100
MK953231.1_VB/Pig-wt/ESP/B377/2017/GXPX	85.2665	99.7429	100
MK953236.1_RVB/Pig-wt/ESP/P1C/2017/GXP4	83.6968	92.4979	92.8877	100
MK953229.1_RVB/Pig-wt/ESP/B304/2017/G12PX	83.6968	82.5234	82.7763	82.6939	100
MK953235.1_RVB/Pig-wt/ESP/VC20B/2017/GXP4	83.3333	85.0427	85.1375	84.8718	81.6239	100
MF966617.1_RVB/Pig-wt/USA/KS2/2012	83.1776	83.5465	83.5476	84.058	82.9497	82.0513	100
MF966597.1_RVB/Pig-wt/USA/IL11/2013	82.9699	82.1824	82.2622	83.376	82.0119	82.906	83.0494	100
MF966616.1_RVB/Pig-wt/USA/KS1/2012_A8	82.9699	83.376	83.3762	83.8875	83.1202	81.8803	99.4037	83.2198	100
MF966603.1_RVB/Pig-wt/USA/IL5/2012	82.866	82.0972	82.0908	83.2907	82.0972	82.9915	83.3049	99.5741	83.4753	100
MF966604.1_RVB/Pig-wt/USA/IL3/2012	82.7622	82.1824	82.1765	83.2055	82.1824	83.0769	83.3901	99.6593	83.5605	99.9148	100
MF966605.1_RVB/Pig-wt/USA/IL4/2012	82.7622	82.1824	82.1765	83.2055	82.1824	83.0769	83.3901	99.6593	83.5605	99.9148	100	100
MF966606.1_RVB/Pig-wt/USA/IL6/2012	82.7622	82.1824	82.1765	83.2055	82.1824	83.0769	83.3901	99.6593	83.5605	99.9148	100	100	100
MF966607.1_RVB/Pig-wt/USA/IL7/2012	82.7622	82.1824	82.1765	83.2055	82.1824	83.0769	83.3901	99.6593	83.5605	99.9148	100	100	100	100
KX362406.1_RVB/Pig-wt/VNM/14177_18	82.7622	83.2192	83.5628	85.0171	82.8767	83.6052	84.089	84.9444	84.1745	85.0299	84.9444	84.9444	84.9444	84.9444	100
MF966608.1_RVB/Pig-wt/USA/IL8/2013	82.7622	82.0119	82.0051	83.035	82.0119	82.906	83.3901	99.4889	83.5605	99.7445	99.8296	99.8296	99.8296	99.8296	84.9444	100
MF966609.1_RVB/Pig-wt/USA/IL15/2013	82.6584	82.0972	82.0908	83.1202	82.0972	82.9915	83.3049	99.5741	83.4753	99.8296	99.9148	99.9148	99.9148	99.9148	84.8589	99.9148	100
MF966600.1_RVB/Pig-wt/USA/IL17/2013	82.6584	82.2677	82.2622	83.1202	82.0972	82.9915	83.3049	99.4037	83.4753	99.6593	99.7445	99.7445	99.7445	99.7445	84.8589	99.7445	99.8296	100
MF966601.1_RVB/Pig-wt/USA/IL19/2013_A8	82.6584	82.2677	82.2622	83.1202	82.0972	82.9915	83.3049	99.4037	83.4753	99.6593	99.7445	99.7445	99.7445	99.7445	84.8589	99.7445	99.8296	100	100
MF966602.1_RVB/Pig-wt/USA/IL20/2013	82.6584	82.2677	82.2622	83.1202	82.0972	82.9915	83.3049	99.4037	83.4753	99.6593	99.7445	99.7445	99.7445	99.7445	84.8589	99.7445	99.8296	100	100	100
KX362395.1_RVB/Pig-wt/VNM/14176_8	82.6584	82.6939	83.2048	84.4842	80.9037	83.1624	83.6457	84.8382	83.3901	84.9233	84.8382	84.8382	84.8382	84.8382	93.8409	84.8382	84.753	84.753	84.753	84.753	100
MF966599.1_RVB/Pig-wt/USA/IL18/2013	82.6584	82.2677	82.2622	83.1202	82.0972	82.9915	83.3049	99.4037	83.4753	99.6593	99.7445	99.7445	99.7445	99.7445	84.8589	99.7445	99.8296	100	100	100	84.753	100
MF966610.1_RVB/Pig-wt/USA/IL9/2013	82.6584	82.0972	82.0908	83.1202	82.0972	82.9915	83.3049	99.5741	83.4753	99.8296	99.9148	99.9148	99.9148	99.9148	84.8589	99.9148	100	99.8296	99.8296	99.8296	84.753	99.8296	100
MF966598.1_RVB/Pig-wt/USA/IL21/2013	82.6584	82.1824	82.1765	83.035	82.0119	82.906	83.2198	99.3186	83.3901	99.5741	99.6593	99.6593	99.6593	99.6593	84.9444	99.6593	99.7445	99.9148	99.9148	99.9148	84.8382	99.9148	99.7445	100
MF966611.1_RVB/Pig-wt/USA/IL10/2013	82.6584	82.0972	82.0908	83.1202	82.0972	82.9915	83.3049	99.5741	83.4753	99.8296	99.9148	99.9148	99.9148	99.9148	84.8589	99.9148	100	99.8296	99.8296	99.8296	84.753	99.8296	100	99.7445	100
MF966612.1_RVB/Pig-wt/USA/IL12/2013	82.6584	82.0972	82.0908	83.1202	82.0972	82.9915	83.3049	99.5741	83.4753	99.8296	99.9148	99.9148	99.9148	99.9148	84.8589	99.9148	100	99.8296	99.8296	99.8296	84.753	99.8296	100	99.7445	100	100
MF966613.1_RVB/Pig-wt/USA/IL13/2013	82.6584	82.0972	82.0908	83.1202	82.0972	82.9915	83.3049	99.5741	83.4753	99.8296	99.9148	99.9148	99.9148	99.9148	84.8589	99.9148	100	99.8296	99.8296	99.8296	84.753	99.8296	100	99.7445	100	100	100
MF966614.1_RVB/Pig-wt/USA/IL14/2013	82.6584	82.0972	82.0908	83.1202	82.0972	82.9915	83.3049	99.5741	83.4753	99.8296	99.9148	99.9148	99.9148	99.9148	84.8589	99.9148	100	99.8296	99.8296	99.8296	84.753	99.8296	100	99.7445	100	100	100	100
MF966615.1_RVB/Pig-wt/USA/IL16/2013	82.6584	82.0972	82.0908	83.1202	82.0972	82.9915	83.3049	99.5741	83.4753	99.8296	99.9148	99.9148	99.9148	99.9148	84.8589	99.9148	100	99.8296	99.8296	99.8296	84.753	99.8296	100	99.7445	100	100	100	100	100
MK953230.1_RVB/Pig-wt/ESP/B333/2017/GXP4	82.5545	82.8645	83.0334	86.104	83.9727	81.2821	83.717	81.6709	83.8875	81.4152	81.5004	81.5004	81.5004	81.5004	83.476	81.5004	81.4152	81.3299	81.3299	81.3299	82.0972	81.3299	81.4152	81.2447	81.4152	81.4152	81.4152	81.4152	81.4152	100
MK953233.1_RVB/Pig-wt/ESP/B422/2017/GXP4	82.0353	82.7792	82.9477	86.1893	83.4612	81.0256	83.717	81.7562	83.8875	81.5004	81.5857	81.5857	81.5857	81.5857	83.1336	81.5857	81.5004	81.4152	81.4152	81.4152	81.9267	81.4152	81.5004	81.3299	81.5004	81.5004	81.5004	81.5004	81.5004	98.8917	100
MK953234.1_RVB/Pig-wt/ESP/P2B/2017/GXP4	81.6199	81.1594	81.5767	82.5234	80.0512	87.6068	79.8806	80.6479	80.2217	80.7332	80.8184	80.8184	80.8184	80.8184	81.0788	80.6479	80.7332	80.7332	80.7332	80.7332	80.3069	80.7332	80.7332	80.6479	80.7332	80.7332	80.7332	80.7332	80.7332	79.5396	79.2839	100
KX362428.1_RVB/Pig-wt/VNM/14254_5/2012_A8	80.7892	82.2511	82.4195	83.29	81.039	80.7292	83.737	81.4879	83.9965	81.2284	81.3149	81.3149	81.3149	81.3149	81.6609	81.1419	81.2284	81.1419	81.1419	81.1419	80.6228	81.1419	81.2284	81.0554	81.2284	81.2284	81.2284	81.2284	81.2284	83.3766	83.4632	79.5671	100
KR052709.1_RVB/Pig-tc/USA/LS00011_Ohio/XXXX/GXPX_A8	80.3738	82.5234	82.862	83.4612	80.7332	83.2479	81.0903	82.0273	81.5162	82.1124	82.0273	82.0273	82.0273	82.0273	82.8914	82.0273	81.9421	81.9421	81.9421	81.9421	82.368	81.9421	81.9421	81.9421	81.9421	81.9421	81.9421	81.9421	81.9421	81.9267	81.6709	81.1594	80.3633	100
KX362384.1_RVB/Pig-wt/VNM/14151_62	78.875	78.7298	78.7018	80.3427	78.629	80.746	78.4491	79.1541	78.7513	79.2548	79.1541	79.1541	79.1541	79.1541	77.9456	79.0534	79.0534	78.9527	78.9527	78.9527	77.0393	78.9527	79.0534	79.0534	79.0534	79.0534	79.0534	79.0534	79.0534	76.9153	76.4113	82.6613	77.14	77.9456	100
AB646362.1_RVB/Pig-wt/JPN/PB-87-Z2/2008_A7	71.5472	71.526	71.551	71.0145	71.0145	71.1966	71.8058	70.1874	71.891	70.017	70.1022	70.1022	70.1022	70.1022	70.231	70.017	70.1022	70.1022	70.1022	70.1022	70.8688	70.1022	70.1022	70.1874	70.1022	70.1022	70.1022	70.1022	70.1022	71.526	71.185	69.5652	69.9827	70.8688	69.6878	100
KX362417.1_RVB/Pig-wt/VNM/14250_10/2012_A7	70.4194	70.9917	71.109	71.3624	71.7331	69.4161	71.6667	70.463	71.5741	70.3704	70.463	70.463	70.463	70.463	70.0926	70.3704	70.463	70.5556	70.5556	70.5556	69.9074	70.5556	70.463	70.6481	70.463	70.463	70.463	70.463	70.463	71.5477	71.7331	69.0454	70.463	70.3704	70.7392	84.4444	100
AB646363.1_RVB/Pig-wt/JPN/PB-93-I5/2008_A6	68.9512	68.5422	68.8089	68.7127	69.9062	67.265	68.6542	68.0579	68.9949	68.1431	68.0579	68.0579	68.0579	68.0579	68.6056	67.8876	67.9727	67.9727	67.9727	67.9727	68.7394	67.9727	67.9727	68.0579	67.9727	67.9727	67.9727	67.9727	67.9727	68.4569	68.4569	67.6044	67.474	67.5468	67.3716	68.9097	68.8889	100
GQ358723.1_RVB/Cow-wt/IND/RUBV226/2004_A5	60.6438	61.2958	61.2682	61.2958	60.5286	59.8291	62.3509	61.414	62.2658	61.5843	61.4991	61.4991	61.4991	61.4991	60.1369	61.414	61.414	61.3288	61.3288	61.3288	60.3066	61.3288	61.414	61.2436	61.414	61.414	61.414	61.414	61.414	59.8465	60.1023	59.1645	61.0727	60.5622	60.1208	61.2436	61.2963	63.5434	100
LC185707.1_RVB/Cow-wt/JPN/IS-1/1999/G3PX_A4	60.54	60.8007	60.9551	60.8939	60.4283	59.2904	61.2093	60.9302	61.1163	61.3023	61.2093	61.2093	61.2093	61.2093	60.9302	61.1163	61.1163	61.3023	61.3023	61.3023	60.6512	61.3023	61.1163	61.2093	61.1163	61.1163	61.1163	61.1163	61.1163	59.8696	59.9628	59.5903	59.3488	60.2791	60.5263	61.3023	62.0825	61.2093	71.1628	100
LC185708.1_RVB/Cow-wt/JPN/G-2006/2006/G3PX_A4	60.6438	61.3811	61.5253	61.1253	60.5286	59.9145	61.5843	61.0733	61.7547	61.414	61.3288	61.3288	61.3288	61.3288	60.9068	61.2436	61.2436	61.414	61.414	61.414	60.477	61.414	61.2436	61.414	61.2436	61.2436	61.2436	61.2436	61.2436	61.1253	61.1253	60.1023	59.8616	60.7325	60.9265	60.477	61.3889	62.1806	71.891	93.3953	100
AY941787.1_RVB/Cow-wt/IND/DB180/XXXX_A5	60.4361	61.2958	61.2682	61.1253	60.5286	60.3419	62.1806	61.2436	62.2658	61.414	61.3288	61.3288	61.3288	61.3288	60.308	61.2436	61.2436	61.1584	61.1584	61.1584	60.3066	61.1584	61.2436	61.0733	61.2436	61.2436	61.2436	61.2436	61.2436	59.9318	60.1876	59.2498	61.1592	61.1584	60.8258	60.9881	61.6667	63.4583	98.3816	71.7209	72.2317	100
AY941786.1_RVB/Cow-wt/IND/DB176/2001_A5	60.4361	61.2958	61.2682	61.1253	60.5286	60.3419	62.1806	61.2436	62.2658	61.414	61.3288	61.3288	61.3288	61.3288	60.308	61.2436	61.2436	61.1584	61.1584	61.1584	60.3066	61.1584	61.2436	61.0733	61.2436	61.2436	61.2436	61.2436	61.2436	59.9318	60.1876	59.2498	61.1592	61.1584	60.8258	60.9881	61.6667	63.4583	98.3816	71.7209	72.2317	100	100
MF966596.1_RVB/Goat-wt/USA/CA22/2014/NSP1_A4	60.0208	60.8696	61.0111	60.7843	60.0171	60.0855	61.1584	61.2436	61.3288	61.5843	61.4991	61.4991	61.4991	61.4991	60.5646	61.414	61.414	61.5843	61.5843	61.5843	60.7325	61.5843	61.414	61.5843	61.414	61.414	61.414	61.414	61.414	60.9548	60.9548	60.0171	59.8616	61.1584	61.43	61.0733	61.4815	62.5213	71.9761	92.7442	96.5928	72.3169	72.3169	100
AF079157.1_RVB/Goat-wt/CHN/KB63/1986/GXPX_A3	58.1081	58.7031	58.7479	58.1911	58.7031	58.8537	59.335	58.5678	59.4203	58.9088	58.8235	58.8235	58.8235	58.8235	59.0753	58.7383	58.7383	58.8235	58.8235	58.8235	59.0793	58.8235	58.7383	58.7383	58.7383	58.7383	58.7383	58.7383	58.7383	59.0444	59.0444	58.1058	58.355	59.0793	61.4919	61.5516	61.2604	62.4893	68.798	69.3669	70.4177	69.3095	69.3095	70.7587	100
AY238391.1_RVB/Human-wt/BAN/Bang373/2001	55.6949	56.5553	56.5891	56.1268	55.0129	55.4124	56.25	55.8219	56.0788	55.8219	55.9075	55.9075	55.9075	55.9075	55.804	55.9075	55.9075	55.9932	55.9932	55.9932	55.6507	55.9932	55.9075	56.0788	55.9075	55.9075	55.9075	55.9075	55.9075	56.4696	56.4696	54.2416	56.6957	54.9658	54.8126	55.9075	55.3073	54.7945	54.5377	53.2273	53.0822	55.2226	55.2226	52.9966	54.156	100
GU391307.1_RVB/Human-wt/BAN/Bang117/2002	55.5904	56.3839	56.4169	56.0411	54.9272	55.4983	56.0788	55.6507	55.9075	55.6507	55.7363	55.7363	55.7363	55.7363	55.46	55.7363	55.7363	55.8219	55.8219	55.8219	55.4795	55.8219	55.7363	55.9075	55.7363	55.7363	55.7363	55.7363	55.7363	56.1268	56.1268	54.2416	56.4348	54.8801	54.8126	55.5651	54.9348	54.4521	54.3664	53.0402	52.9966	55.0514	55.0514	52.911	54.3273	99.3238	100
KU562879.1_RVB/Human-wt/BAN/JN285/2014	55.1724	56.0411	56.0724	55.8698	54.6701	55.9278	56.0788	55.3938	55.9075	55.3938	55.4795	55.4795	55.4795	55.4795	55.2021	55.4795	55.4795	55.5651	55.5651	55.5651	55.137	55.5651	55.4795	55.6507	55.4795	55.4795	55.4795	55.4795	55.4795	56.0411	56.0411	54.2416	56.2609	54.8801	54.2047	55.5651	54.9348	54.1952	54.2808	52.8531	52.5685	54.9658	54.9658	52.1404	54.4987	97.126	97.3795	100
KP753129.1_RVB/Human-wt/SEN/MRC-DPRU4680/2010/GXPX_A2	55.404	55.8487	55.8798	55.1451	53.8259	54.6737	55.1845	54.9209	55.0088	54.9209	55.0088	55.0088	55.0088	55.0088	55.7118	55.0088	55.0088	55.0967	55.0967	55.0967	55.3603	55.0967	55.0088	55.1845	55.0088	55.0088	55.0088	55.0088	55.0088	55.409	55.409	53.562	56.6784	54.5694	54.1369	54.9209	54.7486	53.9543	53.6907	52.4883	52.109	54.3058	54.3058	52.0211	53.65	97.1379	96.9644	94.9696	100
JQ904231.1_RVB/Human-wt/IND/NIV-076222/2010	55.2769	56.2125	56.2446	55.4413	54.413	54.7251	55.7363	55.6507	55.5651	55.6507	55.7363	55.7363	55.7363	55.7363	55.718	55.7363	55.7363	55.8219	55.8219	55.8219	55.5651	55.8219	55.7363	55.9075	55.7363	55.7363	55.7363	55.7363	55.7363	55.6984	55.6984	53.7275	56.5217	54.9658	54.306	55.137	54.7486	54.7089	54.2808	52.479	52.5685	54.9658	54.9658	52.4829	54.0703	97.7177	97.5486	95.6044	99.046
KX362373.1_RVB/Pig-wt/VNM/12089_7	54.314	54.0894	54.1164	54.8528	55.0709	54.8528	55.2288	53.9216	55.5556	54.2484	54.1394	54.1394	54.1394	54.1394	54.655	54.0305	54.0305	54.0305	54.0305	54.0305	54.4662	54.0305	54.0305	54.0305	54.0305	54.0305	54.0305	54.0305	54.0305	53.6532	54.0894	54.7437	54.4444	53.159	54.3333	52.7233	52.2134	53.3769	53.5948	57.265	54.902	53.5948	53.5948	55.2288	51.5812	56.7714	56.7714	56.7714	55.2954
L09722.1_RVB/Rat-wt/USA/IDIR/XXXX/G1P1_A1	50.4525	48.3559	48.4436	47.5822	48.2592	47.7207	49.0821	49.6618	48.7923	49.5652	49.4686	49.4686	49.4686	49.4686	48.4058	49.372	49.4686	49.2754	49.2754	49.2754	48.7923	49.2754	49.4686	49.372	49.4686	49.4686	49.4686	49.4686	49.4686	47.9691	47.9691	46.4217	47.2464	48.2126	46.3719	47.7295	46.5235	47.9227	43.3816	44.5226	43.8647	43.3816	43.3816	43.8647	43.1335	41.9417	41.5534	40.7767	41.7154
[truncated: 3 more columns]

## Sheet: NSP2
	RVB/Pig-wt/ZAF/CAW50/2019	KX362385.1_RVB/Pig-wt/VNM/14151_62	KJ613653.1_RVB/Pig-wt/IND/NIV-094317/2009/GXPX_N10	MG271987.1_RVB/Pig-wt/USA/KS1/2012	KJ613654.1_RVB/Pig-wt/IND/NIV-094327/2009/GXPX	KX362429.1_RVB/Pig-wt/VNM/14254_5_N10	KJ613656.1_RVB/Pig-wt/IND/AN142127/2013/G20PX	MK953222.1_RVB/Pig-wt/ESP/B333/2017/GXP4	MG271986.1_RVB/Pig-wt/USA/KS2/2012	MK953225.1_RVB/Pig-wt/ESP/B422/2017/GXP4	KX362440.1_RVB/Pig-wt/VNM/14254_6	KJ613657.1_RVB/Pig-wt/IND/AN142129/2013/G19PX	MK953221.1_RVB/Pig-wt/ESP/B304/2017/G12PX	KJ613655.1_RVB/Pig-wt/IND/NIV-094330/2009/G20PX	MG271988.1_RVB/Pig-wt/USA/IL3/2012	MG271991.1_RVB/Pig-wt/USA/IL7/2012	MG271989.1_RVB/Pig-wt/USA/IL4/2012_N10	MG271990.1_RVB/Pig-wt/USA/IL5/2012	MG271992.1_RVB/Pig-wt/USA/IL12/2013	MG271993.1_RVB/Pig-wt/USA/IL17/2013	MK953226.1_RVB/Pig-wt/ESP/P2B/2017/GXP4	KR052710.1_RVB/Pig-tc/USA/LS00011_Ohio/XXXX/GXPX_N10	MK953223.1_RVB/Pig-wt/ESP/B377/2017/GXPX	MK953224.1_RVB/Pig-wt/ESP/B378/2017/GXPX	MK953227.1_RVB/Pig-wt/ESP/VC20B/2017/GXP4	MK953228.1_RVB/Pig-wt/ESP/P1C/2017/GXP4	KX362407.1_RVB/Pig-wt/VNM/14177_18	AB673216.1_RVB/Pig-wt/JPN/PB-S26-1/2002_N9	AB673217.1_RVB/Pig-wt/JPN/PB-S40-1/2003_N8	AB673215.1_RVB/Pig-wt/JPN/PB-S22-3/2002_N8	KF689785.1_RVB/Human-wt/IND/NIV-005625/2011	AF205850.1_RVB/Human-wt/BAN/CAL-1/2000	KP753130.1_RVB/Human-wt/SEN/MRC-DPRU4680/2010/GXPX_N2	KX362374.1_RVB/Pig-wt/VNM/12089_7	KF689788.1_RVB/Human-wt/IND/NIV-119433/2011	GU377231.1_RVB/Human-wt/IND/IDH-084/2007	LC185709.1_RVB/Cow-wt/JPN/IS-1/1999/G3PX	MZ327695.1_RVB/Horse-wt/USA/KY1518/2021	MG271985.1_RVB/Goat-wt/USA/CA22/2014	KY689694.1_RVB/Goat-wt/USA/Minnesota-1/2016_N3	LC185710.1_RVB/Cow-wt/JPN/G-2006/2006/G3PX	KJ613651.1_RVB/Pig-wt/IND/NIV-094291/2009/G7PX	KJ613652.1_RVB/Pig-wt/IND/NIV-094292/2009/G7PX	KJ613652.1_RVB/Pig-wt/IND/NIV-094292/2009/G7PX_N5	GQ358726.1_RVB/Cow-wt/IND/RUBV226/2004_N4	AB673226.1_RVB/Pig-wt/JPN/PB-72-I2_N5	GQ358727.1_RVB/Cow-wt/IND/RUBV282/2005_N4	GQ358725.1_RVB/Cow-wt/IND/DB176/2001/_N4	AB673230.1_RVB/Pig-wt/JPN/PB-91-Z4/2008_N6
RVB/Pig-wt/ZAF/CAW50/2019	100
KX362385.1_RVB/Pig-wt/VNM/14151_62	88.4615	100
KJ613653.1_RVB/Pig-wt/IND/NIV-094317/2009/GXPX_N10	87.6243	88.3483	100
MG271987.1_RVB/Pig-wt/USA/KS1/2012	87.6243	89.3726	88.7417	100
KJ613654.1_RVB/Pig-wt/IND/NIV-094327/2009/GXPX	87.2928	86.9398	87.7483	87.638	100
KX362429.1_RVB/Pig-wt/VNM/14254_5_N10	87.2928	94.3662	87.8587	88.0795	88.7417	100
KJ613656.1_RVB/Pig-wt/IND/AN142127/2013/G20PX	87.0718	85.6594	85.7616	85.0993	86.4238	85.872	100
MK953222.1_RVB/Pig-wt/ESP/B333/2017/GXP4	87.0718	90.2689	86.8653	87.3068	86.8653	89.5143	85.872	100
MG271986.1_RVB/Pig-wt/USA/KS2/2012	87.0718	87.7081	86.2031	86.9757	86.9757	87.7483	85.7616	87.638	100
MK953225.1_RVB/Pig-wt/ESP/B422/2017/GXP4	87.0718	90.2689	87.0861	87.3068	87.0861	89.5143	85.872	99.5585	87.7483	100
KX362440.1_RVB/Pig-wt/VNM/14254_6	87.0455	94.1722	87.6136	87.7273	88.4091	100	85.6818	89.2045	87.3864	89.2045	100
KJ613657.1_RVB/Pig-wt/IND/AN142129/2013/G19PX	86.9613	87.1959	93.0464	87.3068	86.755	86.5342	85.0993	85.6512	85.5408	85.6512	86.3636	100
MK953221.1_RVB/Pig-wt/ESP/B304/2017/G12PX	86.8508	91.4213	88.6313	88.3002	86.4238	90.3974	85.4305	92.3841	87.7483	92.1634	90.1136	87.7483	100
KJ613655.1_RVB/Pig-wt/IND/NIV-094330/2009/G20PX	86.5193	86.6837	87.5276	86.755	97.351	88.0795	85.4305	86.2031	86.755	86.4238	87.7273	87.0861	85.6512	100
MG271988.1_RVB/Pig-wt/USA/IL3/2012	86.0773	88.4763	88.9625	87.638	87.7483	87.7483	85.7616	86.5342	84.7682	86.5342	87.3864	88.1898	87.3068	87.7483	100
MG271991.1_RVB/Pig-wt/USA/IL7/2012	86.0773	88.4763	88.9625	87.638	87.7483	87.7483	85.7616	86.5342	84.7682	86.5342	87.3864	88.1898	87.3068	87.7483	100	100
MG271989.1_RVB/Pig-wt/USA/IL4/2012_N10	86.0773	88.4763	88.9625	87.638	87.7483	87.7483	85.7616	86.5342	84.7682	86.5342	87.3864	88.1898	87.3068	87.7483	100	100	100
MG271990.1_RVB/Pig-wt/USA/IL5/2012	86.0773	88.4763	88.9625	87.638	87.7483	87.7483	85.7616	86.5342	84.7682	86.5342	87.3864	88.1898	87.3068	87.7483	100	100	100	100
MG271992.1_RVB/Pig-wt/USA/IL12/2013	86.0773	88.4763	88.9625	87.638	87.7483	87.7483	85.7616	86.5342	84.7682	86.5342	87.3864	88.1898	87.3068	87.7483	100	100	100	100	100
MG271993.1_RVB/Pig-wt/USA/IL17/2013	86.0773	88.4763	88.9625	87.638	87.7483	87.7483	85.7616	86.5342	84.7682	86.5342	87.3864	88.1898	87.3068	87.7483	100	100	100	100	100	100
MK953226.1_RVB/Pig-wt/ESP/P2B/2017/GXP4	86.0773	89.6287	87.0861	87.0861	86.0927	88.9625	84.4371	88.8521	87.1965	88.6313	88.75	86.755	90.6181	85.6512	85.9823	85.9823	85.9823	85.9823	85.9823	85.9823	100
KR052710.1_RVB/Pig-tc/USA/LS00011_Ohio/XXXX/GXPX_N10	85.8564	89.1165	86.9757	86.4238	85.6512	87.0861	86.4238	88.4106	90.1766	88.521	86.7045	85.872	88.6313	84.7682	85.2097	85.2097	85.2097	85.2097	85.2097	85.2097	86.755	100
MK953223.1_RVB/Pig-wt/ESP/B377/2017/GXPX	85.6354	86.0435	86.0927	86.5342	85.2097	86.0927	84.989	85.2097	86.2031	85.2097	85.7955	86.3135	86.6446	85.0993	85.6512	85.6512	85.6512	85.6512	85.6512	85.6512	85.2097	85.3201	100
MK953224.1_RVB/Pig-wt/ESP/B378/2017/GXPX	85.6354	86.0435	85.872	86.5342	85.2097	86.0927	84.989	85.2097	86.2031	85.2097	85.7955	86.0927	86.6446	85.0993	85.6512	85.6512	85.6512	85.6512	85.6512	85.6512	85.2097	85.3201	99.7792	100
MK953227.1_RVB/Pig-wt/ESP/VC20B/2017/GXP4	85.0829	87.7081	87.0861	87.9691	86.4238	86.8653	84.3267	87.4172	86.2031	87.638	86.4773	86.0927	86.8653	85.6512	86.8653	86.8653	86.8653	86.8653	86.8653	86.8653	87.0861	85.7616	84.6578	84.6578	100
MK953228.1_RVB/Pig-wt/ESP/P1C/2017/GXP4	85.0829	86.4277	86.3135	86.0927	85.0993	86.4238	85.4305	87.8587	85.872	87.8587	86.1364	86.3135	87.0861	85.2097	85.9823	85.9823	85.9823	85.9823	85.9823	85.9823	85.9823	86.4238	96.3576	96.1369	86.4238	100
KX362407.1_RVB/Pig-wt/VNM/14177_18	84.3931	84.8726	85.4046	83.9595	84.104	84.8266	84.8266	84.5376	84.9711	84.104	84.8266	83.526	85.1156	83.6705	84.8266	84.8266	84.8266	84.8266	84.8266	84.8266	84.8266	84.8266	84.104	84.104	83.6705	84.2486	100
AB673216.1_RVB/Pig-wt/JPN/PB-S26-1/2002_N9	81.2155	81.4341	80.3532	80.1325	80.7947	81.8985	80.6843	81.2362	80.9051	81.1258	81.5909	79.8013	82.34	80.9051	82.2296	82.2296	82.2296	82.2296	82.2296	82.2296	80.1325	80.0221	80.4636	80.4636	80.6843	80.2428	80.2023	100
AB673217.1_RVB/Pig-wt/JPN/PB-S40-1/2003_N8	80	79.3854	79.1391	79.5806	79.2494	80.2428	79.9117	80.1325	81.2362	80.0221	79.8864	78.3664	79.2494	79.2494	80.574	80.574	80.574	80.574	80.574	80.574	78.4768	80.0221	78.6976	78.9183	77.9249	78.5872	78.1792	79.1391	100
AB673215.1_RVB/Pig-wt/JPN/PB-S22-3/2002_N8	79.2265	79.7695	79.4702	80.3532	79.5806	79.2494	79.3598	78.0353	80.1325	77.9249	78.8636	78.2561	79.2494	79.0287	80.9051	80.9051	80.9051	80.9051	80.9051	80.9051	78.9183	78.0353	78.6976	78.9183	79.0287	78.4768	78.3237	79.1391	89.8455	100
KF689785.1_RVB/Human-wt/IND/NIV-005625/2011	73.3702	72.8553	72.2958	74.3929	72.5166	73.2892	71.8543	74.3929	73.0684	74.2826	72.8409	72.0751	73.8411	71.5232	73.7307	73.7307	73.7307	73.7307	73.7307	73.7307	72.9581	73.7307	74.6137	74.3929	72.4062	73.9514	71.6763	73.6203	72.6269	71.6336	100
AF205850.1_RVB/Human-wt/BAN/CAL-1/2000	73.1492	72.5992	71.9647	73.9514	72.1854	72.9581	71.5232	74.0618	72.7373	73.9514	72.6136	71.7439	73.5099	71.1921	73.2892	73.2892	73.2892	73.2892	73.2892	73.2892	72.6269	73.3996	74.3929	74.1722	72.1854	73.7307	71.3873	73.6203	72.2958	71.4128	99.3377	100
KP753130.1_RVB/Human-wt/SEN/MRC-DPRU4680/2010/GXPX_N2	73.0387	72.4712	72.1854	74.2826	72.1854	72.9581	71.7439	74.0618	72.9581	73.9514	72.6136	71.9647	73.5099	71.1921	73.6203	73.6203	73.6203	73.6203	73.6203	73.6203	72.4062	73.0684	74.0618	73.8411	72.2958	73.6203	71.5318	73.2892	72.5166	71.7439	98.5651	98.234	100
KX362374.1_RVB/Pig-wt/VNM/12089_7	73.0387	74.1357	73.7307	74.2826	71.9647	75.2759	71.6336	73.2892	73.6203	73.1788	75	74.0618	74.2826	71.5232	73.6203	73.6203	73.6203	73.6203	73.6203	73.6203	73.1788	71.3024	73.3996	73.6203	73.1788	72.1854	72.3988	73.0684	71.8543	71.9647	73.7307	73.7307	73.9514	100
KF689788.1_RVB/Human-wt/IND/NIV-119433/2011	72.9282	72.4712	71.7439	74.1722	72.0751	72.9581	71.7439	73.8411	72.8477	73.7307	72.6136	71.5232	73.2892	71.0817	73.9514	73.9514	73.9514	73.9514	73.9514	73.9514	72.1854	73.1788	73.9514	73.7307	72.1854	73.5099	71.5318	73.6203	72.7373	71.7439	98.6755	98.3444	99.4481	73.7307	100
GU377231.1_RVB/Human-wt/IND/IDH-084/2007	72.9282	72.8553	71.8543	74.2826	71.6336	73.2892	71.4128	74.1722	73.1788	74.0618	72.9545	71.6336	73.6203	70.8609	73.5099	73.5099	73.5099	73.5099	73.5099	73.5099	72.8477	73.7307	74.3929	74.1722	72.5166	73.9514	71.2428	73.3996	72.7373	71.5232	98.4547	98.1236	98.5651	73.5099	98.6755	100
LC185709.1_RVB/Cow-wt/JPN/IS-1/1999/G3PX	70.7401	71.4777	69.7595	69.5876	71.8213	71.3058	71.9931	72.1649	71.3058	72.1649	70.6835	69.9313	70.6186	70.4467	71.9931	71.9931	71.9931	71.9931	71.9931	71.9931	70.9622	69.5876	70.1031	70.2749	70.2749	70.1031	70.3963	71.3058	71.134	72.1649	70.2749	69.9313	70.1031	70.4467	70.1031	69.7595	100
MZ327695.1_RVB/Horse-wt/USA/KY1518/2021	69.5028	71.3188	68.7638	68.8742	70.0883	70.4194	70.8609	70.6402	70.7506	70.7506	70	69.7572	70.7506	69.426	71.1921	71.1921	71.1921	71.1921	71.1921	71.1921	70.7506	70.3091	70.1987	70.4194	69.3157	70.4194	70.2312	70.9713	70.8609	71.6336	69.2053	68.9845	69.2053	69.5364	69.2053	69.0949	95.3608	100
MG271985.1_RVB/Goat-wt/USA/CA22/2014	69.4878	71.4469	69.0768	69.4105	70.5228	70.634	71.4127	71.3014	71.079	71.4127	70.2176	69.9666	70.634	70.0779	71.6352	71.6352	71.6352	71.6352	71.6352	71.6352	70.8565	69.9666	70.8565	71.079	69.4105	70.9677	70.0867	71.4127	71.4127	71.9689	69.4105	69.188	69.5217	70.0779	69.6329	69.2992	95.8763	97.8959	100
KY689694.1_RVB/Goat-wt/USA/Minnesota-1/2016_N3	69.3923	70.9347	68.8742	68.9845	70.1987	69.7572	70.0883	70.0883	70.5298	70.1987	69.3182	69.6468	69.9779	69.0949	71.8543	71.8543	71.8543	71.8543	71.8543	71.8543	71.0817	69.3157	70.1987	70.4194	70.1987	69.9779	70.8092	69.7572	70.1987	70.7506	69.7572	69.2053	69.9779	69.6468	69.8675	69.426	96.2199	93.956	94.4629	100
LC185710.1_RVB/Cow-wt/JPN/G-2006/2006/G3PX	69.265	71.3188	69.8554	69.7442	69.8554	70.4116	70.9677	70.634	70.8565	70.7453	69.9885	69.7442	70.0779	69.188	70.7453	70.7453	70.7453	70.7453	70.7453	70.7453	70.0779	69.2992	69.6329	69.8554	69.4105	69.5217	70.2312	70.8565	71.1902	72.0801	68.8543	68.5206	68.8543	69.7442	68.9655	68.2981	96.3918	94.0199	94.3522	92.5803	100
KJ613651.1_RVB/Pig-wt/IND/NIV-094291/2009/G7PX	68.318	68.7906	68.4332	68.0876	68.4332	69.5853	69.1244	70.3917	69.1244	70.5069	69.6721	68.318	69.8157	68.318	69.3548	69.3548	69.3548	69.3548	69.3548	69.3548	68.5484	68.2028	69.3548	69.5853	68.318	69.9309	68.6416	69.1244	69.8157	70.0461	68.6636	68.5484	68.7788	67.3963	68.5484	68.894	78.7719	77.6498	76.3825	77.1889	77.5346	100
KJ613652.1_RVB/Pig-wt/IND/NIV-094292/2009/G7PX	68.318	68.7906	68.4332	68.0876	68.4332	69.5853	69.1244	70.3917	69.1244	70.5069	69.6721	68.318	69.8157	68.318	69.3548	69.3548	69.3548	69.3548	69.3548	69.3548	68.5484	68.2028	69.3548	69.5853	68.318	69.9309	68.6416	69.1244	69.8157	70.0461	68.6636	68.5484	68.7788	67.3963	68.5484	68.894	78.7719	77.6498	76.3825	77.1889	77.5346	100	100
KJ613652.1_RVB/Pig-wt/IND/NIV-094292/2009/G7PX_N5	68.318	68.7906	68.4332	68.0876	68.4332	69.5853	69.1244	70.3917	69.1244	70.5069	69.6721	68.318	69.8157	68.318	69.3548	69.3548	69.3548	69.3548	69.3548	69.3548	68.5484	68.2028	69.3548	69.5853	68.318	69.9309	68.6416	69.1244	69.8157	70.0461	68.6636	68.5484	68.7788	67.3963	68.5484	68.894	78.7719	77.6498	76.3825	77.1889	77.5346	100	100	100
GQ358726.1_RVB/Cow-wt/IND/RUBV226/2004_N4	68.0663	69.9104	68.9845	69.3157	68.543	69.7572	69.6468	69.7572	70.1987	69.8675	69.2045	68.9845	69.8675	68.2119	68.7638	68.7638	68.7638	68.7638	68.7638	68.7638	69.0949	69.0949	69.0949	69.3157	68.9845	68.9845	67.6301	69.5364	69.0949	67.8808	68.9845	68.7638	68.543	69.5364	68.7638	68.543	81.0997	81.0989	80.9524	81.3187	83.1672	75.2304	75.2304	75.2304	100
AB673226.1_RVB/Pig-wt/JPN/PB-72-I2_N5	67.9601	68.3739	66.9989	67.4419	67.4419	67.6633	68.2171	68.8815	67.1096	68.8815	67.2748	66.3344	68.5493	67.6633	67.5526	67.5526	67.5526	67.5526	67.5526	67.5526	66.8882	67.3311	67.4419	67.6633	67.2204	68.1063	68.2081	68.4385	67.9956	68.1063	68.3278	68.3278	68.5493	68.2171	68.2171	68.3278	78.3505	76.3012	76.4182	76.8549	76.4182	86.6359	86.6359	86.6359	74.6401	100
GQ358727.1_RVB/Cow-wt/IND/RUBV282/2005_N4	67.9558	69.9104	68.8742	69.426	68.4327	69.6468	69.5364	69.6468	70.0883	69.7572	69.0909	68.8742	69.7572	68.1015	68.6534	68.6534	68.6534	68.6534	68.6534	68.6534	68.9845	68.9845	68.9845	69.2053	69.0949	69.0949	67.6301	69.426	68.9845	67.7704	68.8742	68.6534	68.4327	69.426	68.6534	68.4327	81.0997	80.989	80.8416	81.2088	83.0565	75.2304	75.2304	75.2304	99.8901	74.7508	100
GQ358725.1_RVB/Cow-wt/IND/DB176/2001/_N4	67.7348	69.0141	68.6534	67.9912	67.4393	69.2053	68.7638	69.426	69.5364	69.5364	68.6364	68.1015	69.426	67.1082	68.1015	68.1015	68.1015	68.1015	68.1015	68.1015	68.6534	68.9845	68.6534	68.8742	67.66	68.543	69.0751	68.6534	68.543	67.1082	68.8742	68.8742	68.6534	69.2053	68.6534	68.4327	80.4124	79.5604	79.845	80.2198	82.2813	75.3456	75.3456	75.3456	95.1648	74.9723	95.0549	100
AB673230.1_RVB/Pig-wt/JPN/PB-91-Z4/2008_N6	67.5947	66.9654	66.1846	66.7408	66.5184	68.2981	67.9644	67.8532	67.5195	67.8532	67.6976	67.1858	67.9644	66.4071	67.8532	67.8532	67.8532	67.8532	67.8532	67.8532	66.9633	67.6307	67.5195	67.7419	66.1846	67.297	66.6185	67.4082	69.188	68.0756	68.0756	67.8532	68.4093	69.8554	68.4093	68.1869	75.0859	75.7475	75.526	74.6401	74.8616	75.1152	75.1152	75.1152	74.7508	74.9722	74.6401	74.5293	100
KX362418.1_RVB/Pig-wt/VNM/14250_10	67.0718	68.2458	67.9912	66.9978	66.9978	67.7704	68.3223	69.5364	68.7638	69.6468	67.2727	67.1082	68.543	67.1082	68.3223	68.3223	68.3223	68.3223	68.3223	68.3223	67.8808	69.0949	68.6534	68.8742	67.7704	69.2053	66.763	67.5497	67.9912	68.543	69.3157	68.9845	69.2053	68.8742	69.3157	69.2053	78.3505	77.5824	77.5194	76.9231	77.0764	82.4885	82.4885	82.4885	75.9341	80.7309	75.8242	75.7143	76.1905
[truncated: 1 more columns]

## Sheet: NSP3
	RVB/Pig-wt/ZAF/CAW50/2019	MK953213.1_RVB/Pigwt/ESP/B304/2017/G12PX	MK953214.1_RVB/Pigwt/ESP/B333/2017/GXP4	MK953217.1_RVB/Pig-wt/ESP/B422/2017/GXP4	KX869735.1_RVB/Pig/Russia/Buryat15/GXPX	MK953218.1_RVB/Pig-wt/ESP/P2B/2017/GXP4	MK953220.1_RVB/Pig-wt/ESP/P1C/2017/GXP4	MG272024.1_RVB/Pig-wt/USA/IL19/2013	MK953219.1_RVB/Pig-wt/ESP/VC20B/2017/GXP4	MG272017.1_RVB/Pig-wt/USA/IL12/2013_T4	MG272019.1_RVB/Pig-wt/USA/IL14/2013	MG272008.1_RVB/Pig-wt/USA/IL3/2012	MK379274.1_RVB/Pig-wt/CHN/HeB02/2017	MK953215.1_RVB/Pig-wt/ESP/B377/2017/GXPX	MK379205.1_RVB/Pig-wt/CHN/GZ04/2107	MG272028.1_RVB/Pig-wt/USA/KS2/2012	MG272027.1_RVB/Pig-wt/USA/KS1/2012_T5	KR052711.1_RVB/Pig-tc/USA/LS00011_Ohio/XXXX/GXPX_T6	GU377221.1_RVB/Human-wt/IND/IC-008/2008	KP753131.1_RVB/Human-wt/SEN/MRC-DPRU4680/2010/GXPX	GU391309.1_RVB/Human-wt/BAN/Bang117/2002_T2	KU562892.1_RVB/Human-wt/BAN/JN292/2014_T2	LC185669.1_RVB/Cow-wt/JPN/IS-1/1999/G3PX_T3	LC185673.1_RVB/Cow-wt/JPN/D-2005/2005/G3PX_T3	KY689693.1_RVB/Goat-wt/USA/Minnesota-1/2016_T3
RVB/Pig-wt/ZAF/CAW50/2019	100
MK953213.1_RVB/Pigwt/ESP/B304/2017/G12PX	82.0606	100
MK953214.1_RVB/Pigwt/ESP/B333/2017/GXP4	81.7518	85.8881	100
MK953217.1_RVB/Pig-wt/ESP/B422/2017/GXP4	81.5758	89.2121	95.2555	100
KX869735.1_RVB/Pig/Russia/Buryat15/GXPX	81.2574	77.3333	78.7105	77.5758	100
MK953218.1_RVB/Pig-wt/ESP/P2B/2017/GXP4	81.2121	86.9091	86.1314	86.1818	77.697	100
MK953220.1_RVB/Pig-wt/ESP/P1C/2017/GXP4	81.2121	86.4242	87.1046	86.5455	78.9091	88	100
MG272024.1_RVB/Pig-wt/USA/IL19/2013	81.1388	84	80.7786	84.4848	78.2918	80.9697	81.697	100
MK953219.1_RVB/Pig-wt/ESP/VC20B/2017/GXP4	81.0909	86.5455	86.0097	86.9091	78.6667	91.3939	89.4545	83.0303	100
MG272017.1_RVB/Pig-wt/USA/IL12/2013_T4	81.0202	84.1212	81.1436	84.8485	78.1732	81.0909	81.8182	99.6441	83.3939	100
MG272019.1_RVB/Pig-wt/USA/IL14/2013	81.0202	84.1212	81.1436	84.8485	78.1732	81.0909	81.8182	99.6441	83.3939	100	100
MG272008.1_RVB/Pig-wt/USA/IL3/2012	81.0202	84.1212	81.1436	84.8485	78.1732	81.0909	81.8182	99.6441	83.3939	100	100	100
MK379274.1_RVB/Pig-wt/CHN/HeB02/2017	80.2239	78.2338	78.8557	78.1095	81.592	77.2388	79.7264	79.9751	80.0995	79.8507	79.8507	79.8507	100
MK953215.1_RVB/Pig-wt/ESP/B377/2017/GXPX	79.6364	83.2727	85.6448	83.3939	83.6364	83.1515	92.9697	78.7879	84.6061	78.9091	78.9091	78.9091	80.4726	100
MK379205.1_RVB/Pig-wt/CHN/GZ04/2107	79.3711	76.9811	76.1364	76.1006	80.6289	76.6038	78.6164	78.9937	78.6164	78.7421	78.7421	78.7421	90.4393	78.3648	100
MG272028.1_RVB/Pig-wt/USA/KS2/2012	67.029	65.697	65.6934	66.4242	65.942	65.697	65.2121	68.3575	66.303	68.3575	68.3575	68.3575	65.796	65.9394	64.5283	100
MG272027.1_RVB/Pig-wt/USA/KS1/2012_T5	66.7874	65.697	65.6934	66.5455	65.8213	65.697	65.697	68.2367	66.5455	68.2367	68.2367	68.2367	65.5473	66.303	64.4025	98.8053	100
KR052711.1_RVB/Pig-tc/USA/LS00011_Ohio/XXXX/GXPX_T6	65.3571	65.9394	67.8832	67.1515	66.0714	65.9394	66.5455	69.1667	68.1212	69.4048	69.4048	69.4048	66.1692	66.9091	64.9057	76.9784	76.8585	100
GU377221.1_RVB/Human-wt/IND/IC-008/2008	59.3037	57.6687	59.4828	60.1227	57.623	57.6687	58.6503	59.3037	58.1595	59.1837	59.1837	59.1837	60.5793	58.0368	58.3439	57.7993	57.7993	56.7342	100
KP753131.1_RVB/Human-wt/SEN/MRC-DPRU4680/2010/GXPX	59.3037	57.9141	59.4828	60.1227	57.623	57.6687	58.6503	59.6639	58.1595	59.5438	59.5438	59.5438	60.5793	58.0368	58.3439	57.7993	57.7993	56.8534	99.435	100
GU391309.1_RVB/Human-wt/BAN/Bang117/2002_T2	59.1837	57.6687	59.7291	60	57.9832	57.6687	58.6503	59.1837	58.1595	59.0636	59.0636	59.0636	60.5793	58.0368	58.8535	57.7993	57.7993	57.0918	98.3051	97.9661	100
KU562892.1_RVB/Human-wt/BAN/JN292/2014_T2	59.1837	56.9325	58.6207	59.3865	57.8631	56.9325	58.0368	59.0636	57.546	58.9436	58.9436	58.9436	59.9496	57.7914	58.0892	57.4365	57.4365	56.4958	98.3051	97.9661	96.8362	100
LC185669.1_RVB/Cow-wt/JPN/IS-1/1999/G3PX_T3	57.4386	56.4036	56.533	55.6274	56.0155	57.0505	57.0505	57.4386	57.6973	57.1798	57.1798	57.1798	58.0854	56.1449	58.1427	56.0155	56.2743	56.2743	54.047	54.3081	54.047	53.9164	100
LC185673.1_RVB/Cow-wt/JPN/D-2005/2005/G3PX_T3	56.9211	56.2743	56.2743	55.2393	55.3687	56.9211	57.1798	57.0505	57.1798	56.7917	56.7917	56.7917	57.4386	56.1449	57.6043	55.3687	55.6274	55.2393	54.1775	54.4386	54.1775	54.1775	94.5006	100
KY689693.1_RVB/Goat-wt/USA/Minnesota-1/2016_T3	56.533	55.8862	56.2743	55.3687	55.11	56.6624	56.4036	57.0505	56.4036	56.7917	56.7917	56.7917	57.0505	55.3687	57.6043	56.1449	56.4036	55.8862	53.7859	54.047	54.047	53.6554	93.9394	93.6027	100

## Sheet: NSP4
	RVB/Pig-wt/ZAF/CAW50/2019	MK379206.1_RVB/Pig-wt/CHN/GZ04/2017	KX362409.1_RVB/Pig-wt/VNM/14177_18_E4	MG272030.1_RVB/Pig-wt/USA/IL3/2012	MG272041.1_RVB/Pig-wt/USA/IL14/2013	MK953207.1_RVB/Pig-wt/ESP/B377/2017/GXPX	MK953208.1_RVB/Pigwt/ESP/B378/2017/GXPX	MG272038.1_RVB/Pig-wt/USA/IL11/2013_E4	KX362431.1_RVB/Pig-wt/VNM/14254_5/_E4	MK953205.1_RVB/Pig-wt/ESP/B304/2017/G12PX	MK953210.1_RVB/Pig-wt/ESP/P2B/2017/GXP4	KR052712.1_RVB/Pig-tc/USA/LS00011_Ohio/XXXX/GXPX_E5	MK953206.1_RVB/Pig-wt/ESP/B333/2017/GXP4	MG272049.1_RVB/Pig-wt/USA/KS1/2012	MG272050.1_RVB/Pig-wt/USA/KS2/2012	KX869736.1_RVB/Pig/Russia/Buryat15/GXPX	MK953212.1_RVB/Pigwt/ESP/P1C/2017/GXP4	AY539864.1_RVB/Human-wt/CHN/WH-1/2002_E2	GU391310.1_RVB/Human-wt/BAN/Bang117/2002_E2	AY238384.1_RVB/Human-wt/BAN/Bang373/XXXX_E2	KP753132.1_RVB/Human-wt/SEN/MRC-DPRU4680/2010/GXPX	U03557.1_RVB/Rat-wt/USA/IDIR/XXXX/G1P1_E1	KX362420.1_RVB/Pig-wt/VNM/14250_10	LC185678.1_RVB/Cow-wt/JPN/IS-1/1999/G3PX_E3	KY689696.1_RVB/Goat-wt/USA/Minnesota-1/2016_E3	MG272029.1_RVB/Goat-wt/USA/CA22/2014_E3
RVB/Pig-wt/ZAF/CAW50/2019	100
MK379206.1_RVB/Pig-wt/CHN/GZ04/2017	83.7321	100
KX362409.1_RVB/Pig-wt/VNM/14177_18_E4	81.8499	79.562	100
MG272030.1_RVB/Pig-wt/USA/IL3/2012	81.5951	81.5603	80.9028	100
MG272041.1_RVB/Pig-wt/USA/IL14/2013	81.5951	81.5603	80.9028	100	100
MK953207.1_RVB/Pig-wt/ESP/B377/2017/GXPX	81.5951	79.4326	80.5556	78.8432	78.8432	100
MK953208.1_RVB/Pigwt/ESP/B378/2017/GXPX	81.4417	78.9598	80.5556	78.691	78.691	99.5434	100
MG272038.1_RVB/Pig-wt/USA/IL11/2013_E4	81.182	82.1256	80.776	94.5988	94.5988	79.6296	79.4753	100
KX362431.1_RVB/Pig-wt/VNM/14254_5/_E4	81.1252	80.2508	95.339	79.0235	79.0235	79.7468	79.7468	79.9632	100
MK953205.1_RVB/Pig-wt/ESP/B304/2017/G12PX	80.5215	78.487	82.4653	80.3653	80.3653	84.0183	83.8661	80.5556	82.6401	100
MK953210.1_RVB/Pig-wt/ESP/P2B/2017/GXP4	79.7546	77.0686	79.6875	77.93	77.93	89.8021	90.1065	78.858	79.7468	83.7139	100
KR052712.1_RVB/Pig-tc/USA/LS00011_Ohio/XXXX/GXPX_E5	79.6012	76.3593	78.8194	78.2344	78.2344	86.1492	86.1492	79.1667	78.6618	85.8447	85.8447	100
MK953206.1_RVB/Pig-wt/ESP/B333/2017/GXP4	79.6012	75.8865	79.8611	78.691	78.691	87.6712	87.6712	79.1667	79.3852	85.0837	87.6712	88.2801	100
MG272049.1_RVB/Pig-wt/USA/KS1/2012	79.4479	77.7778	81.4236	79.6043	79.6043	81.4307	81.2785	78.858	79.9277	84.4749	80.9741	82.8006	82.344	100
MG272050.1_RVB/Pig-wt/USA/KS2/2012	78.8344	77.5414	80.9028	79.4521	79.4521	80.6697	80.5175	78.5494	79.7468	83.8661	80.5175	82.6484	82.1918	98.9346	100
KX869736.1_RVB/Pig/Russia/Buryat15/GXPX	76.8405	78.9598	75.8681	75.1903	75.1903	75.7991	75.6469	77.3148	74.141	75.4947	72.7549	75.6469	73.516	76.1035	75.6469	100
MK953212.1_RVB/Pigwt/ESP/P1C/2017/GXP4	81.9018	80.8511	81.9444	80.0609	80.0609	97.4125	97.1081	80.8642	80.8318	84.3227	89.8021	84.6271	87.2146	81.1263	80.3653	76.1035	100
AY539864.1_RVB/Human-wt/CHN/WH-1/2002_E2	60.4294	58.156	61.4583	60.274	60.274	60.8828	60.5784	60.1852	61.8445	60.7306	60.274	62.7093	63.0137	62.7093	62.5571	60.1218	61.1872	100
GU391310.1_RVB/Human-wt/BAN/Bang117/2002_E2	60.4294	56.2648	60.9375	58.9041	58.9041	60.274	59.9696	59.1049	62.2061	60.4262	60.7306	61.4916	61.796	62.1005	61.9482	59.6651	60.7306	92.1212	100
AY238384.1_RVB/Human-wt/BAN/Bang373/XXXX_E2	60.1227	56.2648	60.5903	59.2085	59.2085	59.6651	59.6651	59.4136	62.0253	59.8174	60.274	61.3394	61.9482	61.9482	61.6438	59.2085	59.8174	91.5152	97.5758	100
KP753132.1_RVB/Human-wt/SEN/MRC-DPRU4680/2010/GXPX	60.1227	57.4468	60.4167	59.3607	59.3607	60.1218	60.1218	59.2593	61.6637	60.1218	60.1218	61.4916	61.9482	61.796	61.4916	59.8174	59.8174	90.303	95.6061	97.2727	100
U03557.1_RVB/Rat-wt/USA/IDIR/XXXX/G1P1_E1	57.0552	56.974	56.5972	55.7078	55.7078	57.8387	57.6865	55.5556	58.047	57.6865	57.5342	58.1431	56.4688	56.7732	56.9254	55.5556	58.7519	66.5145	67.2755	66.3623	66.8189	100
KX362420.1_RVB/Pig-wt/VNM/14250_10	54.9884	55.2699	55.4524	56.1485	56.1485	54.7564	54.2923	56.3981	59.1176	54.2923	53.3643	53.8283	54.0603	55.9165	55.6845	55.4524	55.2204	60.3248	60.5568	60.5568	60.7889	54.9884	100
LC185678.1_RVB/Cow-wt/JPN/IS-1/1999/G3PX_E3	53.7338	53.1401	52.305	51.5298	51.5298	50.2415	50.4026	52.9412	54.7389	51.0467	51.5298	51.5298	51.5298	52.496	53.3011	52.657	50.8857	51.4423	53.0449	52.7244	52.5641	49.5974	63.8051	100
KY689696.1_RVB/Goat-wt/USA/Minnesota-1/2016_E3	53.5714	52.8986	53.3688	52.1739	52.1739	50.4026	50.5636	52.9412	54.5455	51.8519	51.5298	52.496	52.0129	52.496	52.818	52.9791	51.0467	51.7628	51.6026	51.6026	51.4423	50.5636	63.5731	92.9825	100
MG272029.1_RVB/Goat-wt/USA/CA22/2014_E3	52.7597	52.4155	52.305	50.5636	50.5636	49.7585	49.9195	52.2876	53.9652	50.8857	50.2415	51.5298	51.3688	51.2077	51.6908	52.0129	50.4026	51.7628	52.0833	52.4038	51.9231	48.6312	64.7332	94.8963	93.3014	100

[truncated: 1 more sheets: NSP5]
