# Supplementary material for: Phylogenetic Analyses of Rotavirus A, B and C Detected on a Porcine Farm in South Africa
Source: Viruses. 2024 Jun 8;16(6):934. doi: 10.3390/v16060934 (PMC11209240; doi:10.3390/v16060934)
Supplement: Supplementary file 1 [file viruses-16-00934-s001.zip › Suppl Docs Strydom et al/Table S5_RVC distance matrix.xlsx]

## Sheet: VP1
Rotavirus C distance matrix
Nucleotide
	RVC/Pig-wt/ZAF/BOC009/2018/G6P5	MK379289.1_RVC/Pig-wt/CHN/VIRES_HeB02_C2/2017/GXPX	MZ218312.1_RVC/Pig-wt/CHN/R366R-k141_226904/XXXX/GXPX	LC307096.1_RVC/Pig-wt/JPN/93-Z4/2008/G9P8	MG451424.1_RVC/Pig-wt/USA/AZ20/2012/G6P5	LC307097.1_RVC/Pig-wt/JPN/105-4/2009/G9P8	LC307087.1_RVC/Pig-wt/JPN/CJ59-32/2003/G5P4_R1	MG451445.1_RVC/Pig-wt/USA/OK47/2012/G6PX	MG451438.1_RVC/Pig-wt/USA/MO36/2012/G5P4	MG451415.1_RVC/Pig-wt/USA/SD10/2012/G1P5	LC307085.1_RVC/Pig-wt/JPN/CJ33-5/2002/G5P4	MG451450.1_RVC/Pig-wt/USA/IA55/2012/G1P4	MG451458.1_RVC/Pig-wt/USA/MN73/2012/G9P9	MG451451.1_RVC/Pig-wt/USA/MN56/2012/G9P1	MG451453.1_RVC/Pig-wt/USA/MN58/2012/G5P4	MG451448.1_RVC/Pig-wt/USA/AR53/2012/G3P7	MG451457.1_RVC/Pig-wt/USA/OK69/2012/G9P6	MG451417.1_RVC/Pig-wt/USA/OK12/2012/G6P4	MG451446.1_RVC/Pig-wt/MEX/SO51/2012/G6P6	MG451436.1_RVC/Pig-wt/MEX/SO34/2012/G9P5	OM104986.1_RCV/Pig-wt/ZAF/BSF3/2021/GXPX	HQ185632.1_RVC/Human-wt/BAN/BS347/2005/G4P2	HQ185663.1_RVC/Human-wt/JPN/OH567/2003/G4P2	HQ185673.1_RVC/Human-wt/JPN/BK0830/2008/G4P2_R2	AB738412.1RVC/Human-wt/JPN/Toyama/2010/G2P3_R3	AB738405.1RVC/Bovine-tc/JPN/Shintoku/1991/G2P3_R3
RVC/Pig-wt/ZAF/BOC009/2018/G6P5	100
MK379289.1_RVC/Pig-wt/CHN/VIRES_HeB02_C2/2017/GXPX	95.8425	100
MZ218312.1_RVC/Pig-wt/CHN/R366R-k141_226904/XXXX/GXPX	93.0035	93.1608	100
LC307096.1_RVC/Pig-wt/JPN/93-Z4/2008/G9P8	89.9054	90.0093	89.5159	100
MG451424.1_RVC/Pig-wt/USA/AZ20/2012/G6P5	89.8268	90.0246	90.2341	90.3176	100
LC307097.1_RVC/Pig-wt/JPN/105-4/2009/G9P8	89.7792	89.7934	89.5467	99.1366	90.1943	100
LC307087.1_RVC/Pig-wt/JPN/CJ59-32/2003/G5P4_R1	89.7476	90.0709	90.0401	92.7845	90.3793	92.4761	100
MG451445.1_RVC/Pig-wt/USA/OK47/2012/G6PX	89.6063	89.6244	89.6796	89.2075	90.6404	89.0225	89.1767	100
MG451438.1_RVC/Pig-wt/USA/MO36/2012/G5P4	89.3543	89.6244	90.1109	89.5467	91.7488	89.485	89.6392	95.7512	100
MG451415.1_RVC/Pig-wt/USA/SD10/2012/G1P5	89.1969	89.2857	89.3407	89.8551	89.9015	89.7317	90.0709	88.4236	89.0394	100
LC307085.1_RVC/Pig-wt/JPN/CJ33-5/2002/G5P4	89.1798	89.5467	89.8242	90.5643	89.9784	90.1943	91.366	88.4058	88.9917	89.3	100
MG451450.1_RVC/Pig-wt/USA/IA55/2012/G1P4	89.1654	89.532	89.6488	89.3309	91.0714	89.2075	88.8375	95.0739	94.9507	89.0086	88.7142	100
MG451458.1_RVC/Pig-wt/USA/MN73/2012/G9P9	89.0394	88.6392	89.3099	88.93	88.7007	88.7142	89.115	89.0086	88.9778	88.6084	88.3133	88.7623	100
MG451451.1_RVC/Pig-wt/USA/MN56/2012/G9P1	89.0394	89.2549	89.3715	89.3925	90.8867	89.2692	89.4234	95.1355	96.1823	88.516	88.8375	94.3042	88.7007	100
MG451453.1_RVC/Pig-wt/USA/MN58/2012/G5P4	88.9134	89.6552	89.4948	89.5159	90.6712	89.3925	89.3309	94.9815	96.1515	88.947	88.4675	94.3042	88.8855	95.6281	100
MG451448.1_RVC/Pig-wt/USA/AR53/2012/G3P7	88.8189	88.6084	88.8786	88.5291	88.6392	88.2516	89.0533	88.6392	88.67	88.1466	88.4983	88.3929	95.1047	88.5468	88.6392	100
MG451457.1_RVC/Pig-wt/USA/OK69/2012/G9P6	88.7559	89.5012	89.1251	89.115	90.7328	89.0533	89.5159	95.197	95.1355	88.7931	88.375	94.766	89.0394	94.6121	94.8276	88.9778	100
MG451417.1_RVC/Pig-wt/USA/OK12/2012/G6P4	88.5354	89.1318	89.1559	88.8067	90.5788	88.6833	88.8067	94.8892	95.1663	88.3313	88.0666	94.8276	88.4236	94.6121	94.5813	88.1466	94.8892	100
MG451446.1_RVC/Pig-wt/MEX/SO51/2012/G6P6	87.5906	87.6232	87.215	87.2032	87.6232	86.8949	88.0049	87.0074	87.4384	87.6539	87.2649	86.7611	86.6071	87.3153	86.8534	86.9766	87.4692	87.1921	100
MG451436.1_RVC/Pig-wt/MEX/SO34/2012/G9P5	86.8254	87.0928	86.2776	86.9173	87.0928	86.6687	87.2592	86.224	86.7204	87.0307	86.8241	86.193	86.193	86.8756	86.2861	86.4722	86.9066	86.0379	94.9116	100
OM104986.1_RCV/Pig-wt/ZAF/BSF3/2021/GXPX	86.5827	86.484	86.7221	87.1107	86.9458	86.8949	87.6657	86.3608	86.7919	87.069	86.864	86.2993	85.7451	86.053	86.1145	85.4064	86.5456	86.3608	86.6071	85.4794	100
HQ185632.1_RVC/Human-wt/BAN/BS347/2005/G4P2	85.1024	84.7906	84.7197	85.1064	84.6675	85.0755	85.4456	84.1749	84.2672	84.9138	85.0139	84.3596	84.4212	84.1133	83.6515	83.9594	84.0517	84.0517	84.8522	84.1142	84.9138	100
HQ185663.1_RVC/Human-wt/JPN/OH567/2003/G4P2	84.9764	84.9754	84.658	85.2297	84.5135	85.1989	85.5381	84.4212	84.6983	85.2217	85.2297	84.6367	84.4212	84.6367	83.9901	84.0517	84.4828	84.4828	84.6059	83.959	85.2525	95.0123	100
HQ185673.1_RVC/Human-wt/JPN/BK0830/2008/G4P2_R2	84.9449	85.0062	84.7197	85.0447	84.5443	85.0139	85.4147	84.3596	84.6367	85.0369	85.3222	84.6983	84.4212	84.452	83.9594	84.0517	84.3596	84.298	84.5751	83.9901	85.314	94.7968	99.1071	100
AB738412.1RVC/Human-wt/JPN/Toyama/2010/G2P3_R3	81.0394	80.819	80.6223	80.0493	80.5419	79.8952	80.6352	79.9569	79.9877	80.2648	80.6352	80.0185	80.3879	79.8645	80.1724	80.3571	79.8645	79.649	79.7722	79.8325	80.0493	80.2648	80.6034	80.3571	100
AB738405.1RVC/Bovine-tc/JPN/Shintoku/1991/G2P3_R3	80.5669	80.3264	79.9445	79.4635	79.6798	79.3093	80.3885	79.4027	79.649	79.5874	80.0185	79.5567	80.1724	79.2488	79.5874	79.9261	79.4335	78.9101	79.649	79.6153	79.649	79.6798	79.9569	79.7722	94.6121	100
Protein
	RVC/Pig-wt/ZAF/BOC009/2018/GXPX	MK379289.1_RVC/Pig-wt/CHN/VIRES_HeB02_C2/2017/GXPX	MZ218312.1_RVC/Pig-wt/CHN/R366R-k141_226904/XXXX/GXPX	MG451424.1_RVC/Pig-wt/USA/AZ20/2012/G6P5	LC307087.1_RVC/Pig-wt/JPN/CJ59-32/2003/G5P4_R1	MG451445.1_RVC/Pig-wt/USA/OK47/2012/G6PX	MG451450.1_RVC/Pig-wt/USA/IA55/2012/G1P4	MG451438.1_RVC/Pig-wt/USA/MO36/2012/G5P4	LC307096.1_RVC/Pig-wt/JPN/93-Z4/2008/G9P8	MG451415.1_RVC/Pig-wt/USA/SD10/2012/G1P5	LC307085.1_RVC/Pig-wt/JPN/CJ33-5/2002/G5P4	MG451458.1_RVC/Pig-wt/USA/MN73/2012/G9P9	LC307097.1_RVC/Pig-wt/JPN/105-4/2009/G9P8	MG451453.1_RVC/Pig-wt/USA/MN58/2012/G5P4	MG451451.1_RVC/Pig-wt/USA/MN56/2012/G9P1	MG451448.1_RVC/Pig-wt/USA/AR53/2012/G3P7	MG451417.1_RVC/Pig-wt/USA/OK12/2012/G6P4	MG451457.1_RVC/Pig-wt/USA/OK69/2012/G9P6	MG451446.1_RVC/Pig-wt/MEX/SO51/2012/G6P6	OM104986.1_RCV/Pig-wt/ZAF/BSF3/2021/GXPX	HQ185632.1_RVC/Human-wt/BAN/BS347/2005/G4P2	HQ185673.1_RVC/Human-wt/JPN/BK0830/2008/G4P2_R2	HQ185663.1_RVC/Human-wt/JPN/OH567/2003/G4P2	AB738412.1RVC/Human-wt/JPN/Toyama/2010/G2P3_R3	AB738405.1RVC/Bovine-tc/JPN/Shintoku/1991/G2P3_R3
RVC/Pig-wt/ZAF/BOC009/2018/GXPX	100
MK379289.1_RVC/Pig-wt/CHN/VIRES_HeB02_C2/2017/GXPX	88.2217	100
MZ218312.1_RVC/Pig-wt/CHN/R366R-k141_226904/XXXX/GXPX	78.768	79.2613	100
MG451424.1_RVC/Pig-wt/USA/AZ20/2012/G6P5	68.7969	69.5009	70.6826	100
LC307087.1_RVC/Pig-wt/JPN/CJ59-32/2003/G5P4_R1	68.6403	68.7552	69.5009	71.5598	100
MG451445.1_RVC/Pig-wt/USA/OK47/2012/G6PX	68.1689	68.3051	68.7552	71.9956	67.2469	100
MG451450.1_RVC/Pig-wt/USA/IA55/2012/G1P4	67.8535	68.7552	68.4554	73.8621	66.0236	86.9125	100
MG451438.1_RVC/Pig-wt/USA/MO36/2012/G5P4	67.8535	68.3051	70.5357	75.9734	68.7552	88.3995	86.1606	100
LC307096.1_RVC/Pig-wt/JPN/93-Z4/2008/G9P8	67.2196	67.853	65.7155	71.1222	78.041	67.5504	68.4554	69.0542	100
MG451415.1_RVC/Pig-wt/USA/SD10/2012/G1P5	67.6954	68.1546	67.3988	70.2411	69.5009	64.9409	67.3988	67.853	69.0542	100
LC307085.1_RVC/Pig-wt/JPN/CJ33-5/2002/G5P4	66.9011	67.7018	69.6494	70.5357	73.5772	63.2154	65.0963	67.2469	70.9759	68.1546	100
MG451458.1_RVC/Pig-wt/USA/MN73/2012/G9P9	66.7415	65.2514	65.2514	66.0236	66.9425	66.3309	65.561	66.4841	65.8697	65.8697	64.7852	100
LC307097.1_RVC/Pig-wt/JPN/105-4/2009/G9P8	66.5816	66.9425	65.4064	70.3885	76.6673	66.3309	67.0948	68.6054	97.897	68.6054	69.7977	64.9409	100
MG451453.1_RVC/Pig-wt/USA/MN58/2012/G5P4	66.4215	70.5357	69.5009	73.2915	68.3051	86.6625	85.0221	89.3787	69.9457	68.0039	65.8697	67.2469	69.2033	100
MG451451.1_RVC/Pig-wt/USA/MN56/2012/G9P1	66.2611	67.2469	68.4554	73.2915	67.3988	86.2863	85.2762	89.3787	67.7018	65.0963	66.4841	65.0963	67.0948	88.6452	100
MG451448.1_RVC/Pig-wt/USA/AR53/2012/G3P7	65.9396	66.3309	65.561	66.9425	67.7018	65.8697	65.2514	66.0236	65.8697	64.6294	66.6371	85.0221	64.6294	66.7899	66.0236	100
MG451417.1_RVC/Pig-wt/USA/OK12/2012/G6P4	65.2933	67.2469	68.1546	72.5736	66.1774	85.5297	86.5373	86.1606	66.6371	65.7155	63.5313	64.9409	65.561	85.403	84.8948	64.6294	100
MG451457.1_RVC/Pig-wt/USA/OK69/2012/G9P6	64.6429	68.1546	67.5504	71.9956	67.0948	86.6625	86.4119	86.2863	66.7899	66.7899	63.5313	66.9425	66.4841	86.2863	85.0221	66.4841	85.9087	100
MG451446.1_RVC/Pig-wt/MEX/SO51/2012/G6P6	63.1639	64.6294	62.1016	63.057	64.3169	61.7811	59.6723	62.7395	60.4886	63.6889	61.4595	58.8493	59.1793	61.4595	60.6511	60.8133	62.7395	62.8984	100
OM104986.1_RCV/Pig-wt/ZAF/BSF3/2021/GXPX	59.1093	58.3522	59.5082	59.1793	60.4886	58.6838	59.3439	60.3259	60.8133	59.5082	59.8361	55.9991	59.6723	58.6838	57.3505	55.8289	58.5181	58.8493	57.8526	100
HQ185632.1_RVC/Human-wt/BAN/BS347/2005/G4P2	56.8424	56.508	55.3165	57.5181	57.1826	53.5894	54.8015	53.2403	55.8289	57.0143	57.8526	53.2403	55.6584	52.7145	52.5386	52.5386	55.1451	53.7634	56.169	57.6855	100
HQ185673.1_RVC/Human-wt/JPN/BK0830/2008/G4P2_R2	55.4214	54.9735	53.2403	54.8015	54.8015	53.0653	55.6584	53.415	54.8015	55.4876	56.8459	53.0653	54.6292	52.5386	52.7145	52.89	54.2838	53.5894	53.7634	58.0194	85.6562	100
HQ185663.1_RVC/Human-wt/JPN/OH567/2003/G4P2	54.7033	54.2838	52.5386	54.1106	54.2838	52.7145	54.8015	52.89	54.2838	55.4876	56.169	52.5386	54.1106	52.009	52.5386	52.3623	54.8015	53.2403	53.0653	57.3505	86.1606	97.4486	100
AB738412.1RVC/Human-wt/JPN/Toyama/2010/G2P3_R3	40.1851	40.584	40.584	39.587	38.3773	36.9473	37.9708	37.358	35.2875	38.3773	40.3854	36.9473	34.6579	37.767	36.9473	35.9131	35.9131	36.7413	32.9593	37.767	35.4965	35.4965	36.3281	100
AB738405.1RVC/Bovine-tc/JPN/Shintoku/1991/G2P3_R3	38.2923	38.3773	37.1528	35.705	36.3281	33.3867	34.236	35.2875	32.0991	34.236	36.9473	35.2875	31.0133	34.0243	34.236	32.745	32.3149	33.5997	33.8122	35.705	33.3867	34.236	34.8682	82.9655	100

## Sheet: VP2
Nucleotide
	RVC/Pig-wt/ZAF/BOC009/2018/G6P5	LC307108.1_RVC/Pig-wt/JPN/CJ59-32/2003/G5P4	FJ970917.1_RVC/Pig-tc/USA/Cowden/1991/G1P1_C1	MK953069.1_RVC/Pig-wt/ESP/P461/2017/G6P5	KX362445.1_RVC/Pig-wt/VNM/12129_51	MG451469.1_RVC/Pig-wt/USA/IA6/2012/G6P5	MG451483.1_RVC/Pig-wt/USA/AZ20/2012/G6P5	LC307106.1_RVC/Pig-wt/JPN/CJ33-5/2002/G5P4	MG451505.1_RVC/Pig-wt/USA/IA46/2012/G9P7	LC307117.1_RVC/Pig-wt/JPN105-4/2009/G6P8_C5	LC307110.1_RVC/Pig-wt/JPN/86-H5/2008/G6P5_C5	LC307101.1RVC/Pig-wt/JPN/CJ13-6/2002/G1P5	HQ185674.1_RVC/Human-wt/JPN/BK0830/2008/G4P2_C2	LC307112.1_RVC/Pig-wt/JPN/87-I4/2008/G6P9_C6	HQ185664.1RVC/Human-wt/JPN/OH567/2003/G4P2	HQ185633.1_RVC/Human-wt/JPN/BS347/2005/G4P2_C2	LC307111.1_RVC/Pig-wt/JPN/86-K5/2008/G1P9_C6	AB738406.1_RVC/Bovine-ct/JPN/Shintoku/1991/G2P3_C3	AB738413.1_RVC/Bovine-wt/JPN/Toyama/2010/G2P3
RVC/Pig-wt/ZAF/BOC009/2018/G6P5	100
LC307108.1_RVC/Pig-wt/JPN/CJ59-32/2003/G5P4	89.4836	100
FJ970917.1_RVC/Pig-tc/USA/Cowden/1991/G1P1_C1	88.9559	90.3542	100
MK953069.1_RVC/Pig-wt/ESP/P461/2017/G6P5	88.5036	90.0528	90.6179	100
KX362445.1_RVC/Pig-wt/VNM/12129_51	88.2397	90.1281	89.5252	89.5252	100
MG451469.1_RVC/Pig-wt/USA/IA6/2012/G6P5	88.1177	88.8009	89.0649	88.5747	88.0845	100
MG451483.1_RVC/Pig-wt/USA/AZ20/2012/G6P5	87.1369	88.3107	88.1222	87.4057	87.0287	92.27	100
LC307106.1_RVC/Pig-wt/JPN/CJ33-5/2002/G5P4	86.9959	87.1515	88.5079	87.2645	86.8877	87.7451	86.8024	100
MG451505.1_RVC/Pig-wt/USA/IA46/2012/G9P7	84.2701	83.5219	84.4646	83.9744	84.2006	84.6531	83.7104	83.5973	100
LC307117.1_RVC/Pig-wt/JPN105-4/2009/G6P8_C5	84.0558	84.5893	84.9284	83.9864	85.2298	84.4268	84.276	84.3632	87.4434	100
LC307110.1_RVC/Pig-wt/JPN/86-H5/2008/G6P5_C5	83.5281	83.5343	83.4213	83.1952	83.8357	83.5596	83.2579	83.2329	87.4434	88.2442	100
LC307101.1RVC/Pig-wt/JPN/CJ13-6/2002/G1P5	83.1511	83.6096	83.4589	83.6096	83.1575	83.1071	82.6923	83.2705	87.1795	88.2442	95.1771	100
HQ185674.1_RVC/Human-wt/JPN/BK0830/2008/G4P2_C2	83.1135	83.4966	83.3082	83.1198	83.0068	83.1448	82.3152	82.3286	82.5792	83.3459	81.9894	82.1402	100
LC307112.1_RVC/Pig-wt/JPN/87-I4/2008/G6P9_C6	83.0004	82.9314	83.1952	83.2705	83.4589	83.1071	83.5596	82.5923	85.7089	86.737	85.3429	85.7197	81.575	100
HQ185664.1RVC/Human-wt/JPN/OH567/2003/G4P2	83.0004	83.572	83.2329	83.4213	83.1198	82.8808	82.3152	82.2155	82.6169	83.0821	82.1402	82.2909	98.4552	81.9141	100
HQ185633.1_RVC/Human-wt/JPN/BS347/2005/G4P2_C2	82.7365	83.0445	82.7807	83.3082	83.4589	82.7677	82.1267	81.8011	82.5038	82.4416	81.8387	82.0648	94.7626	81.575	95.2901	100
LC307111.1_RVC/Pig-wt/JPN/86-K5/2008/G1P9_C6	82.6234	82.8561	83.572	82.8937	82.743	82.3152	83.1448	81.688	85.0679	85.6443	85.1545	84.8907	81.4619	90.3919	81.575	81.3489	100
AB738406.1_RVC/Bovine-ct/JPN/Shintoku/1991/G2P3_C3	79.5008	80.5293	80.4537	79.7353	80.0756	79.039	79.7957	79.5463	79.3795	80.5293	79.6219	79.6597	78.9036	79.3951	78.9792	78.8658	79.0926	100
AB738413.1_RVC/Bovine-wt/JPN/Toyama/2010/G2P3	79.3116	80.4537	80.3025	79.3573	79.8488	78.7741	79.5308	78.828	79.4173	79.8866	79.206	79.4329	78.7524	79.1682	78.9414	78.9036	79.0548	95.879	100
Protein
	VP2.KP982880.1_CAW09	FJ970917.1_RVC/Pig-tc/USA/Cowden/1991/G1P1_C1	KX362445.1_RVC/Pig-wt/VNM/12129_51	LC307108.1_RVC/Pig-wt/JPN/CJ59-32/2003/G5P4_C1	MG451469.1_RVC/Pig-wt/USA/IA6/2012/G6P5	LC307106.1_RVC/Pig-wt/JPN/CJ33-5/2002/G5P4	MK953069.1_RVC/Pig-wt/ESP/P461/2017/G6P5	MG451483.1_RVC/Pig-wt/USA/AZ20/2012/G6P5	LC307117.1_RVC/Pig-wt/JPN105-4/2009/G6P8_C5	MG451505.1_RVC/Pig-wt/USA/IA46/2012/G9P7	LC307101.1RVC/Pig-wt/JPN/CJ13-6/2002/G1P5	LC307110.1_RVC/Pig-wt/JPN/86-H5/2008/G6P5_C5	LC307112.1_RVC/Pig-wt/JPN/87-I4/2008/G6P9_C6	LC307111.1_RVC/Pig-wt/JPN/86-K5/2008/G1P9_C6	HQ185664.1RVC/Human-wt/JPN/OH567/2003/G4P2	HQ185674.1_RVC/Human-wt/JPN/BK0830/2008/G4P2_C2	HQ185633.1_RVC/Human-wt/JPN/BS347/2005/G4P2_C2	AB738406.1_RVC/Bovine-ct/JPN/Shintoku/1991/G2P3_C3	AB738413.1_RVC/Bovine-wt/JPN/Toyama/2010/G2P3
RVC/Pig-wt/ZAF/BOC009/2018/GXPX	100
FJ970917.1_RVC/Pig-tc/USA/Cowden/1991/G1P1_C1	98.1714	100
KX362445.1_RVC/Pig-wt/VNM/12129_51	98.1714	98.0582	100
LC307108.1_RVC/Pig-wt/JPN/CJ59-32/2003/G5P4_C1	98.056	98.2886	98.6332	100
MG451469.1_RVC/Pig-wt/USA/IA6/2012/G6P5	97.3607	97.3637	98.0582	97.5958	100
LC307106.1_RVC/Pig-wt/JPN/CJ33-5/2002/G5P4	97.3607	97.5958	97.7116	97.4798	96.8981	100
MK953069.1_RVC/Pig-wt/ESP/P461/2017/G6P5	96.8945	97.1312	97.0147	96.6644	96.0779	95.8424	100
MG451483.1_RVC/Pig-wt/USA/AZ20/2012/G6P5	96.6606	96.7813	97.3637	97.1312	97.9428	96.3129	95.7244	100
LC307117.1_RVC/Pig-wt/JPN105-4/2009/G6P8_C5	96.3087	96.4302	96.5474	96.1955	95.488	95.251	95.1323	95.3695	100
MG451505.1_RVC/Pig-wt/USA/IA46/2012/G9P7	95.4827	95.488	95.488	95.0135	94.8945	94.0577	94.6561	94.7754	96.3129	100
LC307101.1RVC/Pig-wt/JPN/CJ13-6/2002/G1P5	94.4107	94.4172	94.5367	94.1776	94.0577	93.2138	93.3348	94.2975	95.3695	95.1323	100
LC307110.1_RVC/Pig-wt/JPN/86-H5/2008/G6P5_C5	93.8101	94.0577	94.4172	93.8173	93.6969	92.9713	92.9713	94.0577	94.7754	95.0135	97.9428	100
LC307112.1_RVC/Pig-wt/JPN/87-I4/2008/G6P9_C6	92.9631	92.9713	93.3348	93.2138	92.7283	92.1182	92.1182	93.0926	93.6969	92.9713	93.3348	92.4847	100
LC307111.1_RVC/Pig-wt/JPN/86-K5/2008/G1P9_C6	92.7198	93.0926	93.2138	92.9713	92.2405	92.3627	91.7503	92.6066	93.3348	92.1182	92.7283	92.6066	96.1955	100
HQ185664.1RVC/Human-wt/JPN/OH567/2003/G4P2	92.5979	92.8499	92.8499	92.6066	92.4847	91.8731	91.8731	91.6274	92.2405	91.9957	91.5043	90.6385	89.2626	88.8841	100
HQ185674.1_RVC/Human-wt/JPN/BK0830/2008/G4P2_C2	92.4759	92.7283	92.7283	92.4847	92.3627	91.8731	91.5043	91.5043	91.8731	91.7503	91.3811	90.5142	89.0104	88.6309	99.4328	100
HQ185633.1_RVC/Human-wt/JPN/BS347/2005/G4P2_C2	91.9863	92.1182	92.2405	91.8731	91.7503	91.5043	91.3811	91.2577	91.6274	91.6274	91.0105	90.2652	89.1366	88.7576	98.2886	97.8272	100
AB738406.1_RVC/Bovine-ct/JPN/Shintoku/1991/G2P3_C3	89.9557	89.842	89.5901	89.4639	89.5901	89.4639	88.5762	88.9576	89.0844	88.8306	88.0653	87.9372	86.6469	86.5169	87.8089	87.6805	87.4231	100
AB738413.1_RVC/Bovine-wt/JPN/Toyama/2010/G2P3	89.7038	89.5901	89.5901	89.2111	89.3376	89.2111	88.4487	88.7035	88.9576	88.7035	87.9372	87.8089	86.5169	86.3868	87.6805	87.5518	87.2941	99.5444	100

## Sheet: VP4
Nucleotide
	RVC/Porcine-wt/ZAF/BOC009/2018/G6P5	MG451617.1_RVC/Pig-wt/USA/MN29/2012/G6P5	MT771529.1_RVC/Pig-wt/USA/MN_1837_6/2012	MT771531.1_RVC/Pig-wt/USA/MN_1837_7/2012	MT771540.1_RVC/Pig-wt/USA/MN_4887_4/2012	MT771542.1_RVC/Pig-wt/USA/MN_4887_5/2012	MT771533.1_RVC/Pig-wt/USA/MN_1837_8/2012	MT771546.1_RVC/Pig-wt/USA/MN_1233/2013	MG451622.1_RVC/Pig-wt/MEX/SO34/2012/G9P5	MG451602.1_RVC/Pig-wt/USA/SD10/2012/G1P5	AB905249.1_RVC/Pig-wt/JPN/93-Z4/2008/G9P8	MG451610.1_RVC/Pig-wt/USA/AZ20/2012/G6P5	AB905250.1_RVC/Pig-wt/JPN/105-4/2009/G6P8	KM099260.1_RVC/Pig-wt/CZE/P141/2010/G15P21	KJ814468.1_RVC/Pig-wt/KOR/06-144-2/2006/G18P16	MG451631.1_RVC/Pig-wt/MEX/SO51/2012/G6P6	MG451642.1_RVC/Pig-wt/USA/OK69/2012/G9P6	AB905238.1_RVC/Pig-wt/JPN/CJ33-5/2002/G5P4	MG451637.1_RVC/Pig-wt/USA/MN58/2012/G5P4	KM099264.1_RVC/Pig-wt/CZE/P44/2013G6P19	MG451632.1_RVC/Pig-wt/USA/AR53/2012/G3P7	MG451624.1_RVC/Pig-wt/USA/MO36/2012/G5P4	MG451635.1_RVC/Pig-wt/USA/MN56/2012/G9P1	MG451634.1_RVC/Pig-wt/USA/IA55/2012/G1P4	MG451630.1_RVC/Pig-wt/USA/IA46/2012/G9P7	MG451604.1_RVC/Pig-wt/USA/OK12/2012/G6P4	AB738415.1_RVC/Bovine-wt/JPN/Toyama/2010/G2P3	MG451645.1_RVC/Pig-wt/USA/MN73/2012/G9P9	AB905240.1_RVC/Pig-wt/JPN/CJ59-32/2003/G5P4	KJ814476.1_RVC/Pig-wt/KOR/1027/2012/G17P14	HQ185635.1_RVC/Human-wt/BGD/BS347/2005/G4P2	HQ185676.1_RVC/Human-wt/JPN/BK0830/2008/G4P2	HQ185666.1_RVC/Human-wt/JPN/OH567/2003/G4P2
RVC/Porcine-wt/ZAF/BOC009/2018/G6P5	100
MG451617.1_RVC/Pig-wt/USA/MN29/2012/G6P5	87.5	100
MT771529.1_RVC/Pig-wt/USA/MN_1837_6/2012	87.2603	87.8539	100
MT771531.1_RVC/Pig-wt/USA/MN_1837_7/2012	87.2603	87.8539	100	100
MT771540.1_RVC/Pig-wt/USA/MN_4887_4/2012	87.2603	87.8539	100	100	100
MT771542.1_RVC/Pig-wt/USA/MN_4887_5/2012	87.2603	87.8539	100	100	100	100
MT771533.1_RVC/Pig-wt/USA/MN_1837_8/2012	87.2603	87.8539	100	100	100	100	100
MT771546.1_RVC/Pig-wt/USA/MN_1233/2013	87.0776	86.9406	92.2131	92.2131	92.2131	92.2131	92.2131	100
MG451622.1_RVC/Pig-wt/MEX/SO34/2012/G9P5	86.6027	85.8711	89.9225	89.9225	89.9225	89.9225	89.9225	88.6913	100
MG451602.1_RVC/Pig-wt/USA/SD10/2012/G1P5	86.1187	86.484	91.1658	91.1658	91.1658	91.1658	91.1658	89.9362	87.9617	100
AB905249.1_RVC/Pig-wt/JPN/93-Z4/2008/G9P8	85.7991	87.8995	86.3843	86.3843	86.3843	86.3843	86.3843	85.1548	84.4961	84.9271	100
MG451610.1_RVC/Pig-wt/USA/AZ20/2012/G6P5	85.3881	85.9817	91.3479	91.3479	91.3479	91.3479	91.3479	91.6667	87.3689	89.071	85.1093	100
AB905250.1_RVC/Pig-wt/JPN/105-4/2009/G6P8	85.5708	87.6256	86.2477	86.2477	86.2477	86.2477	86.2477	84.9727	84.1769	84.9727	98.816	85.0182	100
KM099260.1_RVC/Pig-wt/CZE/P141/2010/G15P21	85.1142	84.7945	84.4718	84.4718	84.4718	84.4718	84.4718	84.5628	84.0857	83.6066	84.4262	83.5155	84.2896	100
KJ814468.1_RVC/Pig-wt/KOR/06-144-2/2006/G18P16	74.7934	74.0588	75.1832	75.1832	75.1832	75.1832	75.1832	74.4048	74.6447	74.5879	73.7179	74.5421	73.5348	73.5806	100
MG451631.1_RVC/Pig-wt/MEX/SO51/2012/G6P6	74.6685	74.1198	74.0538	74.0538	74.0538	74.0538	74.0538	74.1906	74.7945	74.4642	73.8258	73.1874	73.5522	73.8258	75.4579	100
MG451642.1_RVC/Pig-wt/USA/OK69/2012/G9P6	74.5313	73.754	73.6434	73.6434	73.6434	73.6434	73.6434	74.5554	74.1553	73.5066	73.5066	73.1874	73.1874	74.1906	74.9084	86.4767	100
AB905238.1_RVC/Pig-wt/JPN/CJ33-5/2002/G5P4	74.4505	74.359	74.5662	74.5662	74.5662	74.5662	74.5662	73.8813	74.257	73.4247	73.4247	73.516	73.2877	74.8402	75.0573	74.7956	74.0236	100
MG451637.1_RVC/Pig-wt/USA/MN58/2012/G5P4	74.4505	74.13	74.4292	74.4292	74.4292	74.4292	74.4292	74.1096	74.0741	73.3333	73.3333	73.4703	73.242	74.7489	74.2779	74.8411	74.7956	92.4571	100
KM099264.1_RVC/Pig-wt/CZE/P44/2013G6P19	74.3941	74.257	74.1906	74.1906	74.1906	74.1906	74.1906	73.8714	74.0639	73.7802	73.7346	73.005	73.5522	73.5978	74.0842	78.322	79.2744	72.9964	73.9982	100
MG451632.1_RVC/Pig-wt/USA/AR53/2012/G3P7	74.3684	73.909	74.3472	74.3472	74.3472	74.3472	74.3472	73.8891	73.5321	73.6601	73.8891	73.935	73.6601	73.0188	80.5505	73.9707	74.1537	74.1743	73.945	72.2781	100
MG451624.1_RVC/Pig-wt/USA/MO36/2012/G5P4	74.3132	74.0842	74.2922	74.2922	74.2922	74.2922	74.2922	73.8813	73.8912	73.516	73.379	73.3333	73.242	74.4292	75.3324	75.1589	73.6603	93.0443	92.1861	73.725	74.4037	100
MG451635.1_RVC/Pig-wt/USA/MN56/2012/G9P1	74.2216	73.3059	73.105	73.105	73.105	73.105	73.105	73.516	72.8852	73.105	73.242	72.8767	72.9224	73.379	76.4328	75.931	76.0672	74.0136	74.3764	74.3625	74.4495	74.3764	100
MG451634.1_RVC/Pig-wt/USA/IA55/2012/G1P4	74.13	74.2674	74.4292	74.4292	74.4292	74.4292	74.4292	73.8356	74.1198	73.379	73.516	73.242	73.379	74.7032	74.6905	75.4314	74.6594	92.8636	91.9151	73.9071	74.4954	93.4959	74.6485	100
MG451630.1_RVC/Pig-wt/USA/IA46/2012/G9P7	73.9669	73.416	73.9011	73.9011	73.9011	73.9011	73.9011	73.8095	73.5442	73.1227	74.0385	73.7637	73.7637	72.6648	80.3571	74.0385	74.5421	74.1403	74.0028	72.619	92.3042	74.2779	73.8193	74.0028	100
MG451604.1_RVC/Pig-wt/USA/OK12/2012/G6P4	73.7179	74.1758	74.1096	74.1096	74.1096	74.1096	74.1096	73.9269	73.754	73.5616	72.8767	72.9224	72.6484	74.4292	75.2407	75.0227	73.9782	92.6829	92.0054	73.9071	73.8991	94.0379	73.8776	94.7154	74.1403	100
AB738415.1_RVC/Bovine-wt/JPN/Toyama/2010/G2P3	73.251	72.8852	73.461	73.461	73.461	73.461	73.461	73.917	73.105	73.233	72.777	73.689	72.5946	72.6402	74.8057	74.7723	74.2259	73.1418	73.5522	73.461	74.6221	72.9138	74.145	72.8682	74.0283	73.233	100
MG451645.1_RVC/Pig-wt/USA/MN73/2012/G9P9	72.968	73.0137	72.8142	72.8142	72.8142	72.8142	72.8142	72.1311	72.3666	72.3588	71.949	71.6302	71.6302	72.1311	73.5254	71.9203	73.4149	74.6485	73.9229	71.4805	72.5984	74.0136	73.0612	74.2857	72.8852	74.8299	72.4875	100
AB905240.1_RVC/Pig-wt/JPN/CJ59-32/2003/G5P4	72.7564	72.6648	73.516	73.516	73.516	73.516	73.516	73.3333	72.8852	72.1461	71.8721	72.2831	71.8265	73.4247	73.2233	74.3415	74.1599	90.2891	89.7471	72.6776	73.3486	89.7922	73.4694	89.2051	73.1316	89.6116	73.7802	73.3787	100
KJ814476.1_RVC/Pig-wt/KOR/1027/2012/G17P14	72.3521	72.1229	72.3823	72.3823	72.3823	72.3823	72.3823	72.1994	72.1612	71.2849	72.5652	71.422	72.3365	71.5592	73.8751	77.7626	77.7171	73.9269	73.4703	77.7626	81.1009	73.516	74.7945	73.7443	79.1552	73.8356	73.9826	73.0419	72.968	100
HQ185635.1_RVC/Human-wt/BGD/BS347/2005/G4P2	69.726	69.9543	70.2641	70.2641	70.2641	70.2641	70.2641	70.4918	71.0898	69.8087	69.3078	70.0364	68.8069	69.9909	70.6447	71.4221	71.7844	71.4286	71.7007	70.7084	69.6249	72.1088	71.3832	71.4286	70.0046	71.3832	70.623	70.3754	70.839	71.3115	100
HQ185676.1_RVC/Human-wt/JPN/BK0830/2008/G4P2	69.4977	69.7717	70.0364	70.0364	70.0364	70.0364	70.0364	70.1275	70.725	69.7632	69.5811	70.4007	69.0801	70.0364	70.4161	71.3315	71.7391	71.5193	71.7007	70.2089	69.9909	71.9274	71.5646	71.7007	70.0046	71.2018	70.5321	70.2397	70.7029	71.2204	96.6398	100
HQ185666.1_RVC/Human-wt/JPN/OH567/2003/G4P2	69.1781	69.4977	69.8543	69.8543	69.8543	69.8543	69.8543	69.9454	70.5426	69.6266	69.2168	70.082	68.7158	69.9454	70.3704	71.1051	71.5127	71.3832	71.5646	70.2089	69.7164	71.7914	71.4739	71.5193	69.8217	71.0204	70.5321	70.104	70.5669	70.9927	96.8638	98.7007	100
Protein
	RVC/Porcine-wt/ZAF/BOC009/2018	MG451617.1_RVC/Pig-wt/USA/MN29/2012/G6P5	MT771546.1_RVC/Pig-wt/USA/MN_1233/2013	MT771529.1_RVC/Pig-wt/USA/MN_1837_6/2012	MT771531.1_RVC/Pig-wt/USA/MN_1837_7/2012	MT771533.1_RVC/Pig-wt/USA/MN_1837_8/2012	MT771540.1_RVC/Pig-wt/USA/MN_4887_4/2012	MT771542.1_RVC/Pig-wt/USA/MN_4887_5/2012	MG451622.1_RVC/Pig-wt/MEX/SO34/2012/G9P5	AB905249.1_RVC/Pig-wt/JPN/93-Z4/2008/G9P8	AB905250.1_RVC/Pig-wt/JPN/105-4/2009/G6P8	MG451602.1_RVC/Pig-wt/USA/SD10/2012/G1P5	KM099260.1_RVC/Pig-wt/CZE/P141/2010/G15P21	MG451610.1_RVC/Pig-wt/USA/AZ20/2012/G6P5	KJ814468.1_RVC/Pig-wt/KOR/06-144-2/2006/G18P16	MG451634.1_RVC/Pig-wt/USA/IA55/2012/G1P4	MG451631.1_RVC/Pig-wt/MEX/SO51/2012/G6P6	MG451624.1_RVC/Pig-wt/USA/MO36/2012/G5P4	MG451635.1_RVC/Pig-wt/USA/MN56/2012/G9P1	MG451637.1_RVC/Pig-wt/USA/MN58/2012/G5P4	AB905238.1_RVC/Pig-wt/JPN/CJ33-5/2002/G5P4	MG451642.1_RVC/Pig-wt/USA/OK69/2012/G9P6	MG451604.1_RVC/Pig-wt/USA/OK12/2012/G6P4	MG451632.1_RVC/Pig-wt/USA/AR53/2012/G3P7	MG451630.1_RVC/Pig-wt/USA/IA46/2012/G9P7	KM099264.1_RVC/Pig-wt/CZE/P44/2013G6P19	AB738415.1_RVC/Bovine-wt/JPN/Toyama/2010/G2P3	AB905240.1_RVC/Pig-wt/JPN/CJ59-32/2003/G5P4	MG451645.1_RVC/Pig-wt/USA/MN73/2012/G9P9	KJ814476.1_RVC/Pig-wt/KOR/1027/2012/G17P14	HQ185635.1_RVC/Human-wt/BGD/BS347/2005/G4P2	HQ185676.1_RVC/Human-wt/JPN/BK0830/2008/G4P2	HQ185666.1_RVC/Human-wt/JPN/OH567/2003/G4P2
RVC/Porcine-wt/ZAF/BOC009/2018	100
MG451617.1_RVC/Pig-wt/USA/MN29/2012/G6P5	92.5253	100
MT771546.1_RVC/Pig-wt/USA/MN_1233/2013	92.2597	92.3978	100
MT771529.1_RVC/Pig-wt/USA/MN_1837_6/2012	92.1106	92.6954	96.0724	100
MT771531.1_RVC/Pig-wt/USA/MN_1837_7/2012	92.1106	92.6954	96.0724	100	100
MT771533.1_RVC/Pig-wt/USA/MN_1837_8/2012	92.1106	92.6954	96.0724	100	100	100
MT771540.1_RVC/Pig-wt/USA/MN_4887_4/2012	92.1106	92.6954	96.0724	100	100	100	100
MT771542.1_RVC/Pig-wt/USA/MN_4887_5/2012	92.1106	92.6954	96.0724	100	100	100	100	100
MG451622.1_RVC/Pig-wt/MEX/SO34/2012/G9P5	91.475	90.8566	93.1402	92.8439	92.8439	92.8439	92.8439	92.8439	100
AB905249.1_RVC/Pig-wt/JPN/93-Z4/2008/G9P8	91.3615	92.0993	91.0861	91.3864	91.3864	91.3864	91.3864	91.3864	90.2893	100
AB905250.1_RVC/Pig-wt/JPN/105-4/2009/G6P8	91.0603	91.7999	90.9356	91.3864	91.3864	91.3864	91.3864	91.3864	89.8316	98.7543	100
MG451602.1_RVC/Pig-wt/USA/SD10/2012/G1P5	90.7582	90.2893	93.6103	93.0221	93.0221	93.0221	93.0221	93.0221	92.2486	90.1797	90.1797	100
KM099260.1_RVC/Pig-wt/CZE/P141/2010/G15P21	90.4552	89.8316	90.6339	90.3313	90.3313	90.3313	90.3313	90.3313	89.8316	90.1797	90.0278	89.4181	100
MG451610.1_RVC/Pig-wt/USA/AZ20/2012/G6P5	90.3033	90.8962	94.7765	95.0659	95.0659	95.0659	95.0659	95.0659	92.5467	89.7234	89.5709	92.4304	89.4181	100
KJ814468.1_RVC/Pig-wt/KOR/06-144-2/2006/G18P16	72.8414	73.1629	72.7459	72.381	72.381	72.381	72.381	72.381	73.3449	73.1096	72.7459	72.0147	72.198	71.831	100
MG451634.1_RVC/Pig-wt/USA/IA55/2012/G1P4	72.6509	72.971	72.9186	73.0993	73.0993	73.0993	73.0993	73.0993	72.425	71.8277	71.8277	70.9094	72.9186	71.4614	74.5108	100
MG451631.1_RVC/Pig-wt/MEX/SO51/2012/G6P6	72.1484	71.1857	72.5998	71.1399	71.1399	71.1399	71.1399	71.1399	72.4689	72.2368	71.6899	71.6899	72.2368	70.7716	75.972	73.3105	100
MG451624.1_RVC/Pig-wt/USA/MO36/2012/G5P4	72.104	72.0594	72.3747	72.1927	72.1927	72.1927	72.1927	72.1927	72.0594	71.8277	71.8277	70.7248	72.5563	70.9094	74.8686	96.3985	73.8457	100
MG451635.1_RVC/Pig-wt/USA/MN56/2012/G9P1	72.104	72.2424	73.0993	72.1927	72.1927	72.1927	72.1927	72.1927	72.971	72.1927	71.6447	71.6447	71.6447	72.7376	79.7476	74.4181	78.8771	74.4181	100
MG451637.1_RVC/Pig-wt/USA/MN58/2012/G5P4	71.921	72.6073	73.0993	72.7376	72.7376	72.7376	72.7376	72.7376	72.0594	71.8277	71.8277	71.0938	72.9186	72.0104	73.6107	94.6915	74.0235	94.6915	74.0641	100
AB905238.1_RVC/Pig-wt/JPN/CJ33-5/2002/G5P4	71.921	72.0594	72.1927	72.3747	72.3747	72.3747	72.3747	72.3747	71.6924	71.6447	71.6447	70.5397	72.9186	70.9094	74.5108	96.2574	73.8457	96.2574	74.2412	95.121	100
MG451642.1_RVC/Pig-wt/USA/OK69/2012/G9P6	71.5994	69.6987	71.3236	70.4019	70.4019	70.4019	70.4019	70.4019	71.001	70.5869	70.5869	70.0309	69.8448	69.6584	74.551	73.6676	91.3236	73.8457	78.7078	74.3781	73.8457	100
MG451604.1_RVC/Pig-wt/USA/OK12/2012/G6P4	71.1857	71.5084	71.8277	71.6447	71.6447	71.6447	71.6447	71.6447	71.6924	71.2778	71.2778	70.5397	72.5563	70.5397	74.1517	96.6802	73.4892	95.9745	73.8866	94.8349	95.8327	73.4892	100
MG451632.1_RVC/Pig-wt/USA/AR53/2012/G3P7	71.1389	70.532	71.7858	71.7858	71.7858	71.7858	71.7858	71.7858	71.2783	72.3368	72.1535	70.8607	69.927	70.3016	83.8871	72.2924	71.647	72.4758	73.2057	71.1854	72.1088	70.7219	71.9248	100
MG451630.1_RVC/Pig-wt/USA/IA46/2012/G9P7	70.4405	70.2052	71.647	71.4627	71.4627	71.4627	71.4627	71.4627	70.7665	71.831	71.647	70.9076	69.6004	69.7882	83.9356	71.2318	72.7459	71.6015	73.2484	70.3016	71.4168	71.278	71.0464	94.5778	100
KM099264.1_RVC/Pig-wt/CZE/P44/2013G6P19	70.3067	70.6306	70.9559	70.2166	70.2166	70.2166	70.2166	70.2166	70.6306	71.1399	70.7716	69.6584	69.2846	69.4717	71.831	70.8183	81.0815	70.8183	74.0794	71.7349	70.8183	81.4115	71.0023	68.4662	69.4123	100
AB738415.1_RVC/Bovine-wt/JPN/Toyama/2010/G2P3	69.9343	70.816	71.3236	70.5869	70.5869	70.5869	70.5869	70.5869	69.5112	70.0309	69.6584	70.5869	68.9093	71.1399	72.425	69.6584	73.5432	69.8448	74.573	70.9559	69.4717	72.6432	70.0309	70.3016	70.2109	70.5869	100
AB905240.1_RVC/Pig-wt/JPN/CJ59-32/2003/G5P4	69.8858	70.5833	70.9094	70.7248	70.7248	70.7248	70.7248	70.7248	69.8371	69.7963	69.9826	68.6705	71.2778	69.4224	72.3368	91.6323	72.2313	92.0751	71.9135	92.0751	92.2222	72.412	91.7801	69.3127	68.033	69.8932	70.2166	100
MG451645.1_RVC/Pig-wt/USA/MN73/2012/G9P9	69.4224	68.6197	69.7072	69.334	69.334	69.334	69.334	69.334	68.051	67.6375	67.2565	68.9595	66.2977	68.3951	69.6496	74.0641	69.0218	74.0641	71.1862	72.9946	73.3523	69.5789	73.7088	68.0853	68.8963	68.3088	69.7558	71.3685	100
KJ814476.1_RVC/Pig-wt/KOR/1027/2012/G17P14	66.795	68.0853	69.1852	67.2876	67.2876	67.2876	67.2876	67.2876	67.319	68.4305	68.2409	66.7112	66.5184	67.0959	71.1854	70.3544	80.0243	70.3544	73.8187	70.7248	70.7248	78.8449	70.1687	79.0326	77.1278	79.0142	71.2318	68.6705	68.2062	100
HQ185635.1_RVC/Human-wt/BGD/BS347/2005/G4P2	64.2339	63.5799	66.1049	65.3297	65.3297	65.3297	65.3297	65.3297	64.372	64.1555	63.5632	65.3297	64.3522	64.3522	65.4344	66.8985	66.7618	66.7078	67.8464	66.5168	66.7078	65.8048	66.8985	63.5967	63.8565	63.8808	67.8795	65.1693	67.0055	65.718	100
HQ185676.1_RVC/Human-wt/JPN/BK0830/2008/G4P2	64.0365	64.372	65.9116	64.7443	64.7443	64.7443	64.7443	64.7443	64.569	64.9398	64.5484	65.718	64.7443	65.1349	65.4344	67.2787	66.9521	67.0888	68.7853	67.0888	67.4683	66.5711	67.2787	63.9951	63.6575	63.2885	68.0687	65.3629	66.4346	66.8741	96.9902	100
HQ185666.1_RVC/Human-wt/JPN/OH567/2003/G4P2	63.8387	63.3809	65.524	64.3522	64.3522	64.3522	64.3522	64.3522	63.9767	63.9585	63.5632	65.3297	64.1555	64.7443	65.2386	66.8985	66.1887	66.7078	68.5982	66.5168	66.7078	65.997	66.8985	63.7961	63.6575	63.2885	67.69	64.9753	67.1951	66.2977	97.129	98.6431	100

## Sheet: VP7
Nucleotide
	RVC/Pig-wt/ZAF/BOC009/2018/G6P5	MF522701.1_RVC/Pig-wt/USA/MN-265/2015	MF522500.1_RVC/Pig-wt/USA/MN-64/2013	MF522530.1_RVC/Pig-wt/USA/OK-94/2013	MF522706.1_RVC/Pig-wt/USA/OK-270/2015	MF522540.1_RVC/Pig-wt/USA/IA-104/2013	AB905210.1_RVC/Pig-wt/JPN/CJ10-1/2002/G6P5	AB905229.1_RVC/Pig-wt/JPN/105-4/2009/G6P8	KM099269.1_RVC/Pig-wt/CZE/P21/2013/G6PX	MG451747.1_RVC/Pig-wt/USA/AZ20/2012/G6P5	MG451736.1_RVC/Pig-wt/USA/OK12/2012/G6P4	MG451773.1_RVC/Pig-wt/USA/OK47/2012/G6PX	MG451774.1_RVC/Pig-wt/MEX/SO51/2012/G6P6	KM099271.1_RVC/Pig-wt/CZE/P59/2013G10PX	KJ814503.1_RVC/Pig-wt/KOR/06-69-1/2006/G17PX	HQ185637.1_RVC/Human-wt/JPN/BS347/2005/G4P2	AB281654.1_RVC/Human-wt/JPN/OH567/2003/G4P2	HQ185678.1_RVC/Human-wt/JPN/BK0830/2008/G4P2	MG451734.1_RVC/Pig-wt/USA/SD10/2012/G1P5	MG451762.1_RVC/Pig-wt/USA/MO36/2012/G5P4	AB905218.1_RVC/Pig-wt/JPN/J59-32/2003/G5P4	MG451782.1_RVC/Pig-wt/USA/MN58/2012/G5P4	KM099265.1_RVC/Pig-wt/CZE/P141/2010/G15P18	AB905216.1RVC/Pig-wt/JPN/CJ33-5/2002/G5P4	AB905228.1_RVC/Pig-wt/JPN/93-Z4//2008/G9P8	MG451778.1_RVC/Pig-wt/USA/IA55/2012/G1P4	MG451779.1_RVC/Pig-wt/USA/MN56/2012/G9P1	MG451794.1_RVC/Pig-wt/USA/MN73/2012/G9P9	MG451771.1_RVC/Pig-wt/USA/IA46/2012/G9P7	MG451788.1_RVC/Pig-wt/USA/OK69/2012/G9P6	KJ814494.1_RVC/Pig-wt/KOR/2846/2012/G3PX	U31750.1_RVC/Bovine-tc/JPN/Shintoku/1991/G2P3	AB738417.1_RVC/Bovine-wt/JPN/Toyama/2010/G2P3	KJ814488.1_RVC/Pig-wt/KOR/06-144-2/2006/G3PX	MG451776.1_RVC/Pig-wt/USA/AR53/2012/G3P7	MG451772.1_RVC/Pig-wt/USA/IA46-2/2012/G3PX
RVC/Pig-wt/ZAF/BOC009/2018/G6P5	100
MF522701.1_RVC/Pig-wt/USA/MN-265/2015	88.6546	100
MF522500.1_RVC/Pig-wt/USA/MN-64/2013	88.3534	95.9446	100
MF522530.1_RVC/Pig-wt/USA/OK-94/2013	88.3534	89.4164	90.3066	100
MF522706.1_RVC/Pig-wt/USA/OK-270/2015	88.3534	89.5153	90.4055	99.3076	100
MF522540.1_RVC/Pig-wt/USA/IA-104/2013	88.253	95.9446	97.6261	90.2077	90.3066	100
AB905210.1_RVC/Pig-wt/JPN/CJ10-1/2002/G6P5	87.249	89.0208	89.0208	88.4273	88.3284	89.4164	100
AB905229.1_RVC/Pig-wt/JPN/105-4/2009/G6P8	83.7349	85.5589	86.2512	85.361	85.5589	86.1523	86.0534	100
KM099269.1_RVC/Pig-wt/CZE/P21/2013/G6PX	83.6345	85.4599	85.9545	84.8665	84.8665	86.548	86.1523	87.3393	100
MG451747.1_RVC/Pig-wt/USA/AZ20/2012/G6P5	83.5366	84.8394	84.8394	86.0442	86.0442	85.1406	83.9357	85.0402	85.0402	100
MG451736.1_RVC/Pig-wt/USA/OK12/2012/G6P4	83.435	84.6386	84.6386	84.2369	84.6386	85.241	84.0361	86.6466	86.0442	87.5502	100
MG451773.1_RVC/Pig-wt/USA/OK47/2012/G6PX	83.435	85.0402	85.241	85.3414	85.1406	85.4418	84.1365	84.6386	85.5422	89.0562	89.5582	100
MG451774.1_RVC/Pig-wt/MEX/SO51/2012/G6P6	83.4337	84.9206	84.9206	85.5159	85.7143	85.0198	83.2341	85.7143	85.2183	91.1647	88.0522	89.759	100
KM099271.1_RVC/Pig-wt/CZE/P59/2013G10PX	76.5244	76.6767	76.6767	76.977	77.2773	76.5766	77.4775	77.1772	77.2773	77.1084	78.012	77.51	76.7068	100
KJ814503.1_RVC/Pig-wt/KOR/06-69-1/2006/G17PX	76.3211	77.2773	76.8769	77.6777	77.6777	77.2773	76.5766	76.8769	77.2773	75.2008	76.9076	76.8072	76.9076	85.3854	100
HQ185637.1_RVC/Human-wt/JPN/BS347/2005/G4P2	76.0163	76.1762	76.4765	76.7768	76.8769	76.2763	76.3764	76.7768	76.8769	76.8072	76.3052	76.9076	77.1084	82.1822	82.8829	100
AB281654.1_RVC/Human-wt/JPN/OH567/2003/G4P2	76.0163	76.977	76.5766	76.8769	76.977	76.7768	76.8769	76.8769	78.0781	77.008	77.51	77.9116	77.2088	82.7828	83.2833	95.4955	100
HQ185678.1_RVC/Human-wt/JPN/BK0830/2008/G4P2	75.9146	77.0771	76.4765	76.5766	76.4765	76.8769	76.3764	76.7768	78.1782	76.9076	77.7108	78.1124	77.3092	82.6827	83.1832	95.0951	99.1992	100
MG451734.1_RVC/Pig-wt/USA/SD10/2012/G1P5	75.813	75.8032	75.8032	76.506	76.9076	75.9036	75.7028	75.4016	76.6064	76.7068	77.2088	76.506	77.1084	83.8353	84.9398	81.4257	81.4257	81.2249	100
MG451762.1_RVC/Pig-wt/USA/MO36/2012/G5P4	75.7114	76.6064	76.506	77.2088	77.4096	76.6064	74.7992	76.4056	75.9036	76.3052	75.8032	76.004	76.1044	79.7189	81.1245	81.9277	82.4297	82.4297	79.1165	100
AB905218.1_RVC/Pig-wt/JPN/J59-32/2003/G5P4	75.5081	76.6767	76.8769	77.1772	77.5776	77.4775	74.7748	76.8769	76.6767	76.2048	75.2008	76.506	76.004	80.2803	82.3824	81.8819	81.7818	81.5816	79.5181	91.1647	100
MG451782.1_RVC/Pig-wt/USA/MN58/2012/G5P4	75	76.9076	76.4056	76.004	76.2048	76.2048	74.498	75.9036	76.1044	76.004	75	75	75.4016	80.8233	80.9237	83.1325	82.7309	82.5301	79.5181	92.2691	91.3655	100
KM099265.1_RVC/Pig-wt/CZE/P141/2010/G15P18	75	76.4765	76.4765	76.1762	76.4765	76.977	75.8759	76.1762	75.976	75.1004	75.8032	74.6988	77.2088	81.6817	86.4865	81.8819	82.1822	81.982	82.7309	78.9157	79.8799	79.0161	100
AB905216.1RVC/Pig-wt/JPN/CJ33-5/2002/G5P4	74.5935	76.977	76.977	76.8769	77.2773	76.7768	75.2753	75.976	76.6767	76.7068	74.498	76.2048	76.004	79.2793	81.5816	83.5836	82.6827	82.4825	79.9197	90.8635	91.3914	90.9639	78.8789	100
AB905228.1_RVC/Pig-wt/JPN/93-Z4//2008/G9P8	74.5935	74.975	74.975	76.1762	76.5766	75.1752	75.5756	75.4755	75.976	75.3012	76.2048	76.3052	74.8996	78.979	80.3804	79.3794	80.1802	79.98	79.3173	82.2289	81.4815	81.4257	80.2803	81.6817	100
MG451778.1_RVC/Pig-wt/USA/IA55/2012/G1P4	74.4919	75.4016	76.3052	75.6024	75.8032	75.7028	75.3012	75.2008	75.7028	75.7028	75.7028	75.9036	76.6064	82.7309	83.6345	80.9237	81.3253	81.1245	86.8474	79.9197	79.7189	79.8193	81.9277	80.1205	79.8193	100
MG451779.1_RVC/Pig-wt/USA/MN56/2012/G9P1	74.3902	76.506	76.2048	76.6064	77.2088	76.8072	75.1004	75.7028	76.7068	75.7028	77.6104	77.1084	77.51	80.0201	82.3293	80.8233	81.2249	81.8273	81.8273	84.3373	83.7349	83.3333	81.1245	84.1365	87.6506	80.8233	100
MG451794.1_RVC/Pig-wt/USA/MN73/2012/G9P9	74.187	75.1004	75.3012	76.9076	77.008	75.4016	74.5984	74.5984	74.3976	73.3936	74.5984	74.2972	73.3936	75.1004	75.9036	75.7028	76.7068	76.4056	74.0964	75.6024	74.7992	76.506	75.1004	75.502	74.7992	74.3976	75.2008	100
MG451771.1_RVC/Pig-wt/USA/IA46/2012/G9P7	74.0854	75.1004	75.2008	76.9076	77.008	75.4016	74.498	74.498	74.2972	73.2932	74.498	74.1968	73.2932	75	75.9036	75.6024	76.6064	76.3052	73.996	75.6024	74.7992	76.506	75	75.502	74.8996	74.2972	75.2008	99.8996	100
MG451788.1_RVC/Pig-wt/USA/OK69/2012/G9P6	73.7805	74.6988	74.8996	76.1044	76.2048	75.1004	74.0964	74.3976	74.498	73.1928	74.2972	73.2932	73.3936	74.498	75.4016	74.5984	75.6024	74.8996	73.8956	75	75	76.1044	74.0964	75.502	74.7992	73.8956	75	95.5823	95.6827	100
KJ814494.1_RVC/Pig-wt/KOR/2846/2012/G3PX	73.2724	73.8739	73.6737	75.0751	75.2753	73.5736	72.8729	72.6727	73.2733	73.3936	73.2932	73.996	73.996	73.4735	72.7728	73.4735	73.0731	73.1732	73.1928	72.5904	71.6717	72.5904	72.4725	72.4725	72.6727	71.988	72.1888	79.4177	79.4177	79.1165	100
U31750.1_RVC/Bovine-tc/JPN/Shintoku/1991/G2P3	73.1707	74.975	75.5756	74.7748	74.8749	75.3754	74.975	75.5756	75.7758	74.6988	75.2008	76.1044	75.1004	74.6747	73.8739	73.4735	73.974	74.2743	72.992	72.6908	72.3724	73.1928	74.4745	72.8729	73.2733	73.2932	73.6948	74.7992	74.7992	74.8996	73.4735	100
AB738417.1_RVC/Bovine-wt/JPN/Toyama/2010/G2P3	72.9675	75.1752	75.5756	74.3744	74.4745	75.5756	74.6747	75.3754	74.975	73.494	75.1004	75.6024	75.3012	74.1742	72.7728	73.2733	73.4735	73.5736	72.49	72.49	71.2713	72.2892	73.8739	72.2723	71.972	72.1888	72.7912	74.8996	74.8996	74.498	73.1732	93.7938	100
KJ814488.1_RVC/Pig-wt/KOR/06-144-2/2006/G3PX	72.3577	73.4735	73.8739	73.974	74.1742	73.7738	72.8729	72.1722	73.2733	71.2851	72.3896	72.2892	71.8876	74.0741	73.2733	72.6727	72.7728	72.4725	72.0884	71.6867	71.4715	71.988	73.4735	71.8719	73.2733	72.3896	73.494	79.4177	79.5181	79.2169	86.2863	74.1742	74.2743	100
MG451776.1_RVC/Pig-wt/USA/AR53/2012/G3P7	72.3577	72.1888	71.6867	73.5944	73.7952	71.988	71.7871	72.1888	71.5863	70.3815	71.8876	72.49	71.7871	73.2932	72.7912	73.1928	72.5904	72.2892	72.1888	72.3896	72.2892	71.988	73.5944	71.0843	71.4859	71.2851	72.3896	78.2129	78.1124	78.6145	87.4498	71.3855	71.0843	86.245	100
MG451772.1_RVC/Pig-wt/USA/IA46-2/2012/G3PX	72.2561	72.2892	72.0884	74.3976	74.5984	72.6908	72.49	72.7912	73.3936	72.0884	73.7952	73.3936	73.996	74.2972	73.7952	74.0964	74.0964	73.7952	74.2972	72.5904	72.1888	72.2892	74.2972	72.0884	72.5904	72.5904	73.8956	79.1165	79.0161	79.4177	86.5462	72.49	71.7871	85.3414	93.2731	100
Protein
	RVC/Pig-wt/ZAF/BOC009/2018/GXPX	MF522530.1_RVC/Pig-wt/USA/OK-94/2013	MF522540.1_RVC/Pig-wt/USA/IA-104/2013	MF522701.1_RVC/Pig-wt/USA/MN-265/2015	MF522706.1_RVC/Pig-wt/USA/OK-270/2015	MF522500.1_RVC/Pig-wt/USA/MN-64/2013	AB905229.1_RVC/Pig-wt/JPN/105-4/2009/G6P8	AB905210.1_RVC/Pig-wt/JPN/CJ10-1/2002/G6P5	KM099269.1_RVC/Pig-wt/CZE/P21/2013/G6PX	MG451773.1_RVC/Pig-wt/USA/OK47/2012/G6PX	MG451774.1_RVC/Pig-wt/MEX/SO51/2012/G6P6	MG451747.1_RVC/Pig-wt/USA/AZ20/2012/G6P5	MG451736.1_RVC/Pig-wt/USA/OK12/2012/G6P4	KJ814503.1_RVC/Pig-wt/KOR/06-69-1/2006/G17PX	HQ185637.1_RVC/Human-wt/JPN/BS347/2005/G4P2	HQ185678.1_RVC/Human-wt/JPN/BK0830/2008/G4P2	AB281654.1_RVC/Human-wt/JPN/OH567/2003/G4P2	KM099271.1_RVC/Pig-wt/CZE/P59/2013G10PX	MG451779.1_RVC/Pig-wt/USA/MN56/2012/G9P1	MG451762.1_RVC/Pig-wt/USA/MO36/2012/G5P4	AB905228.1_RVC/Pig-wt/JPN/93-Z4//2008/G9P8	AB905216.1RVC/Pig-wt/JPN/CJ33-5/2002/G5P4	KM099265.1_RVC/Pig-wt/CZE/P141/2010/G15P18	MG451734.1_RVC/Pig-wt/USA/SD10/2012/G1P5	AB905218.1_RVC/Pig-wt/JPN/J59-32/2003/G5P4	MG451778.1_RVC/Pig-wt/USA/IA55/2012/G1P4	MG451782.1_RVC/Pig-wt/USA/MN58/2012/G5P4	U31750.1_RVC/Bovine-tc/JPN/Shintoku/1991/G2P3	AB738417.1_RVC/Bovine-wt/JPN/Toyama/2010/G2P3	MG451794.1_RVC/Pig-wt/USA/MN73/2012/G9P9	MG451771.1_RVC/Pig-wt/USA/IA46/2012/G9P7	KJ814494.1_RVC/Pig-wt/KOR/2846/2012/G3PX	MG451788.1_RVC/Pig-wt/USA/OK69/2012/G9P6	KJ814488.1_RVC/Pig-wt/KOR/06-144-2/2006/G3PX	MG451772.1_RVC/Pig-wt/USA/IA46-2/2012/G3PX	MG451776.1_RVC/Pig-wt/USA/AR53/2012/G3P7
RVC/Pig-wt/ZAF/BOC009/2018/GXPX	100
MF522530.1_RVC/Pig-wt/USA/OK-94/2013	92.1713	100
MF522540.1_RVC/Pig-wt/USA/IA-104/2013	92.1713	91.2989	100
MF522701.1_RVC/Pig-wt/USA/MN-265/2015	92.1713	90.9737	97.8947	100
MF522706.1_RVC/Pig-wt/USA/OK-270/2015	91.5177	99.1031	91.2989	90.9737	100
MF522500.1_RVC/Pig-wt/USA/MN-64/2013	91.5177	91.623	98.1981	97.2849	91.9461	100
AB905229.1_RVC/Pig-wt/JPN/105-4/2009/G6P8	88.8597	88.9999	90.6474	90.9737	88.9999	89.9917	100
AB905210.1_RVC/Pig-wt/JPN/CJ10-1/2002/G6P5	88.5224	89.3316	90.9737	91.9461	88.9999	90.3201	90.6474	100
KM099269.1_RVC/Pig-wt/CZE/P21/2013/G6PX	86.4746	84.9316	87.6621	88.3332	84.5849	86.3061	90.9737	86.9864	100
MG451773.1_RVC/Pig-wt/USA/OK47/2012/G6PX	85.9476	86.8188	87.5038	87.8445	86.4746	87.5038	91.1893	87.1619	88.184	100
MG451774.1_RVC/Pig-wt/MEX/SO51/2012/G6P6	85.4347	87.9982	87.3248	87.6621	87.6621	86.6469	90.3201	86.9864	87.6621	94.1068	100
MG451747.1_RVC/Pig-wt/USA/AZ20/2012/G6P5	84.5341	86.1292	87.1619	88.184	86.1292	86.4746	90.5292	85.7826	86.8188	93.1437	93.1437	100
MG451736.1_RVC/Pig-wt/USA/OK12/2012/G6P4	83.4608	85.0857	85.7826	86.4746	85.0857	84.7354	90.5292	86.1292	85.4347	93.1437	91.845	90.5292	100
KJ814503.1_RVC/Pig-wt/KOR/06-69-1/2006/G17PX	75.9946	76.7019	77.0814	77.4595	76.7019	77.0814	79.6984	75.9385	76.321	78.9576	78.5852	75.9385	77.0814	100
HQ185637.1_RVC/Human-wt/JPN/BS347/2005/G4P2	75.9946	77.4595	76.321	77.0814	77.4595	76.7019	78.9576	76.7019	75.1693	78.5852	76.7019	76.7019	74.3941	86.8188	100
HQ185678.1_RVC/Human-wt/JPN/BK0830/2008/G4P2	75.9946	77.0814	76.7019	77.4595	77.0814	76.321	78.2114	76.321	76.321	78.9576	77.4595	76.7019	74.7825	86.8188	97.869	100
AB281654.1_RVC/Human-wt/JPN/OH567/2003/G4P2	75.6062	77.8361	76.7019	77.4595	77.8361	77.0814	78.5852	77.0814	75.5547	78.5852	77.4595	76.321	74.3941	86.8188	98.1762	99.3958	100
KM099271.1_RVC/Pig-wt/CZE/P59/2013G10PX	74.825	75.9385	77.4595	78.2114	75.9385	76.321	79.6984	75.9385	76.321	78.2114	77.4595	76.7019	77.4595	90.5292	83.322	84.7354	84.3839	100
MG451779.1_RVC/Pig-wt/USA/MN56/2012/G9P1	74.825	76.321	77.4595	77.8361	76.7019	77.4595	77.4595	75.5547	74.3941	77.4595	78.2114	75.9385	75.5547	84.3839	82.9655	83.6772	83.322	82.2486	100
MG451762.1_RVC/Pig-wt/USA/MO36/2012/G5P4	74.4321	75.5547	76.321	75.9385	75.9385	75.5547	77.4595	74.3941	74.0042	76.321	76.321	74.7825	74.0042	83.6772	84.3839	85.0857	84.7354	81.1636	87.8445	100
AB905228.1_RVC/Pig-wt/JPN/93-Z4//2008/G9P8	74.0376	76.321	75.5547	75.9385	76.7019	75.5547	76.7019	75.1693	74.3941	76.7019	76.7019	74.0042	75.1693	82.9655	81.8883	82.9655	82.6077	81.5266	92.4965	86.4746	100
AB905216.1RVC/Pig-wt/JPN/CJ33-5/2002/G5P4	74.0376	74.7825	75.5547	75.5547	75.1693	75.1693	77.0814	74.0042	73.6129	75.9385	75.9385	74.3941	73.6129	84.3839	85.0857	85.0857	84.7354	81.1636	88.8597	95.6916	87.8445	100
KM099265.1_RVC/Pig-wt/CZE/P141/2010/G15P18	74.0376	76.321	76.7019	76.321	76.321	76.7019	76.7019	74.7825	74.7825	76.321	77.8361	74.3941	75.9385	91.1893	83.322	82.9655	83.6772	86.4746	82.6077	81.1636	80.7993	81.8883	100
MG451734.1_RVC/Pig-wt/USA/SD10/2012/G1P5	73.6415	75.1693	76.321	77.4595	75.1693	76.321	77.0814	76.321	73.2199	76.321	78.5852	74.7825	75.9385	89.1959	83.6772	83.6772	84.0312	86.8188	84.0312	81.8883	80.0667	82.9655	87.5038	100
AB905218.1_RVC/Pig-wt/JPN/J59-32/2003/G5P4	73.6415	74.7825	75.5547	75.5547	74.7825	74.7825	77.4595	74.0042	74.0042	75.9385	75.9385	74.3941	74.0042	85.4347	85.4347	85.4347	85.0857	82.9655	88.184	96.9417	86.1292	96.3186	81.8883	82.6077	100
MG451778.1_RVC/Pig-wt/USA/IA55/2012/G1P4	73.2439	74.3941	75.9385	75.9385	74.3941	76.321	75.9385	74.0042	73.6129	75.9385	76.321	73.2199	72.4294	88.184	84.7354	84.0312	84.3839	86.4746	85.4347	81.8883	82.2486	83.6772	86.8188	91.5177	83.322	100
MG451782.1_RVC/Pig-wt/USA/MN58/2012/G5P4	72.4439	73.2199	74.7825	75.1693	73.6129	74.0042	75.1693	72.4294	72.4294	74.3941	75.1693	74.0042	72.0318	82.6077	82.9655	82.9655	82.6077	79.6984	87.1619	96.3186	84.3839	94.1068	79.6984	81.1636	95.0607	81.5266	100
U31750.1_RVC/Bovine-tc/JPN/Shintoku/1991/G2P3	72.0415	73.6129	72.4294	73.6129	73.2199	72.4294	73.2199	69.6123	71.6326	76.321	74.3941	73.6129	72.8255	70.4253	69.6123	70.4253	70.0197	69.2033	70.8294	69.2033	70.4253	68.3803	70.0197	67.9662	67.9662	70.4253	67.9662	100
AB738417.1_RVC/Bovine-wt/JPN/Toyama/2010/G2P3	72.0415	73.6129	74.3941	74.7825	73.2199	73.6129	75.1693	71.6326	72.4294	76.7019	74.3941	73.6129	74.0042	70.8294	69.2033	69.6123	69.2033	70.0197	71.6326	69.2033	70.4253	68.7926	70.4253	68.7926	68.3803	70.8294	67.9662	96.6306	100
MG451794.1_RVC/Pig-wt/USA/MN73/2012/G9P9	70.8245	71.6326	69.2033	70.0197	71.6326	69.2033	69.2033	68.3803	66.7136	68.3803	68.3803	66.7136	67.1329	67.5504	69.6123	70.4253	71.2318	66.7136	67.5504	70.0197	67.1329	67.9662	67.5504	66.7136	68.7926	67.9662	69.2033	70.8294	70.4253	100
MG451771.1_RVC/Pig-wt/USA/IA46/2012/G9P7	70.8245	71.6326	69.2033	70.0197	71.6326	69.2033	69.2033	68.3803	66.7136	68.3803	68.3803	66.7136	67.1329	67.5504	69.6123	70.4253	71.2318	66.7136	67.5504	70.0197	67.1329	67.9662	67.5504	66.7136	68.7926	67.9662	69.2033	70.8294	70.4253	100	100
KJ814494.1_RVC/Pig-wt/KOR/2846/2012/G3PX	70.0048	69.6123	68.7926	68.3803	69.6123	67.5504	65.4451	66.2925	65.0186	66.7136	66.2925	65.0186	65.0186	65.4451	65.8697	66.7136	66.2925	64.5903	62.4211	64.5903	61.9815	62.8587	65.0186	65.0186	64.1602	63.2944	65.0186	70.0197	69.2033	77.0814	77.0814	100
MG451788.1_RVC/Pig-wt/USA/OK69/2012/G9P6	69.5924	71.2318	68.3803	69.2033	71.2318	68.3803	69.6123	68.3803	67.1329	68.7926	70.0197	67.1329	69.2033	67.5504	69.6123	70.4253	70.8294	67.1329	67.5504	69.6123	67.1329	67.5504	68.3803	68.3803	68.3803	68.3803	68.3803	70.4253	70.4253	96.9417	96.9417	76.7019	100
KJ814488.1_RVC/Pig-wt/KOR/06-144-2/2006/G3PX	67.9257	67.9662	68.3803	68.7926	67.9662	67.9662	67.9662	66.2925	66.2925	67.5504	66.2925	65.8697	65.8697	67.1329	66.2925	64.1602	64.5903	65.0186	63.7283	62.8587	61.54	61.9815	66.2925	65.8697	63.7283	65.8697	63.7283	68.3803	68.7926	75.1693	75.1693	87.8445	76.321	100
MG451772.1_RVC/Pig-wt/USA/IA46-2/2012/G3PX	66.6572	69.6123	65.8697	66.2925	69.6123	65.4451	67.1329	66.2925	64.5903	65.8697	66.2925	64.5903	66.2925	66.7136	67.1329	65.8697	66.2925	65.0186	63.7283	62.4211	62.4211	63.2944	65.4451	66.2925	65.0186	64.5903	62.8587	67.1329	67.5504	74.7825	74.7825	88.5224	77.0814	89.1959	100
MG451776.1_RVC/Pig-wt/USA/AR53/2012/G3P7	65.8025	67.5504	65.4451	65.8697	67.5504	65.0186	65.0186	65.4451	62.8587	64.5903	64.1602	63.2944	64.1602	65.8697	66.2925	65.0186	65.4451	64.1602	63.2944	62.4211	61.0965	61.9815	65.4451	65.4451	64.5903	63.7283	62.4211	67.1329	67.1329	75.5547	75.5547	88.184	77.0814	90.1975	95.0607	100

## Sheet: NSP1
Nucleotide
	RVC/Pig-wt/ZAF/BOC009/2018/G6P5	KX362451.1_RVC/Pig-wt/VNM/12129_51	KX362462.1_RVC/Pig-wt/VNM/12130_53/	KX362474.1_RVC/Pig-wt/VNM/14175_22/	MG451124.1_RVC/Pig-wt/USA/MN58/2012/G5P4	MG451122.1_RVC/Pig-wt/USA/MN56/2012/G9P1	LC306977.1_RVC/Pig-wt/JPN/CJ33-5/2002/G5P4_A8	MG451089.1_RVC/Pig-wt/USA/SD10/2012/G1P5	MG451118.1_RVC/Pig-wt/MEX/SO51/2012/G6P6	MG451120.1_RVC/Pig-wt/USA/AR53/2012/G3P7	LC306985.1_RVC/Pig-wt/JPN/91-G10/2008/G9P4_A1	LC306989.1_RVC/Pig-wt/JPN/105-4/2009/G6P8_A9	LC306974.1_RVC/Pig-wt/JPN/CJ27-1/2002/G6P4_A9	LC306987.1_RVC/Pig-wt/JPN/93-H5/2008/G9P4_A9	MG451091.1_RVC/Pig-wt/USA/OK12/2012/G6P4	LC306988.1_RVC/Pig-wt/JPN/93-Z4/2008/G9P8_A9	MG451098.1_RVC/Pig-wt/USA/AZ20/2012/G6P5	LC306979.1_RVC/Pig-wt/JPN/CJ59-32/2003/G5P4_A1	OM104992.1_RVC/Pig-wt/ZAF/BSF3/2021/GXPX	LC122627.1_RVC/Pig-wt/Ishi-1/2015/G13P4_A7	MG451111.1_RVC/Pig-wt/USA/MO36/2012/G5P4	MG451110.1_RVC/Pig-wt/MEX/SO34/2012/G9P5	LC122595.1_RVC/Pig-wt/Tochigi-1-1/2015/G9P4_A6	MG451133.1_RVC/Pig-wt/USA/MN73/2012/G9P9	MG451117.1_RVC/Pig-wt/USA/IA46/2012/G9P7	LC306983.1_RVC/Pig-wt/JPN/87-G2/2008/G1P4_A5	MG451128.1_RVC/Pig-wt/USA/OK69/2012/G9P6	LC122616.1_RVC/Pig-wt/Tottori-KT01/2015/G13P4_A5	LC306990.1_RVC/Pig-wt/JPN/134-9/2010/G6P5_A6
RVC/Pig-wt/ZAF/BOC009/2018/G6P5	100
KX362451.1_RVC/Pig-wt/VNM/12129_51	86.0051	100
KX362462.1_RVC/Pig-wt/VNM/12130_53/	86.514	87.7014	100
KX362474.1_RVC/Pig-wt/VNM/14175_22/	85.7506	98.8126	87.2774	100
MG451124.1_RVC/Pig-wt/USA/MN58/2012/G5P4	83.6302	83.1213	84.2239	82.9517	100
MG451122.1_RVC/Pig-wt/USA/MN56/2012/G9P1	83.035	83.035	84.8252	83.1202	91.4749	100
LC306977.1_RVC/Pig-wt/JPN/CJ33-5/2002/G5P4_A8	82.2222	82.9915	82.8205	82.8205	91.6239	91.4089	100
MG451089.1_RVC/Pig-wt/USA/SD10/2012/G1P5	82.1883	82.6972	82.6124	82.8668	88.9737	88.3205	90.2564	100
MG451118.1_RVC/Pig-wt/MEX/SO51/2012/G6P6	82.0187	82.6124	82.6124	82.4427	86.514	87.0418	85.8974	84.9025	100
MG451120.1_RVC/Pig-wt/USA/AR53/2012/G3P7	82.0187	82.1035	82.3579	82.1035	83.7998	83.9727	82.5641	83.0365	83.2061	100
LC306985.1_RVC/Pig-wt/JPN/91-G10/2008/G9P4_A1	81.8803	82.1368	83.7607	82.3932	83.7607	84.0206	82.5641	83.0769	82.9915	89.4872	100
LC306989.1_RVC/Pig-wt/JPN/105-4/2009/G6P8_A9	81.7094	80.9402	82.1368	80.4274	85.2137	85.6529	85.8974	84.9573	84.7009	82.2222	81.9658	100
LC306974.1_RVC/Pig-wt/JPN/CJ27-1/2002/G6P4_A9	81.6239	80.8547	80.9402	80.8547	85.7265	85.0515	85.641	84.5299	83.7607	82.1368	81.0256	86.5812	100
LC306987.1_RVC/Pig-wt/JPN/93-H5/2008/G9P4_A9	81.5385	80.8547	82.3932	80.3419	84.9573	85.0515	85.1282	84.188	83.7607	82.8205	82.2222	97.9487	86.6667	100
MG451091.1_RVC/Pig-wt/USA/OK12/2012/G6P4	81.5098	82.1035	82.6124	82.1035	89.5674	93.3504	90.1709	88.8041	85.3265	83.2909	81.2821	85.2137	84.4444	84.4444	100
LC306988.1_RVC/Pig-wt/JPN/93-Z4/2008/G9P8_A9	81.453	80.6838	82.3077	80.1709	85.2137	85.2234	85.1282	84.1026	83.5897	82.5641	82.1368	97.6068	86.4103	99.3162	84.5299	100
MG451098.1_RVC/Pig-wt/USA/AZ20/2012/G6P5	80.1358	81.0696	81.7487	80.8149	87.0968	86.4334	86.3131	85.2292	84.3803	81.1545	81.6938	84.0034	83.5757	83.5757	85.7385	84.0034	100
LC306979.1_RVC/Pig-wt/JPN/CJ59-32/2003/G5P4_A1	79.7436	80.1709	81.3675	80.4274	81.9658	82.3024	80.5983	81.5385	82.0513	90.3419	88.0342	81.453	80.4274	81.3675	81.1966	81.3675	80.6672	100
OM104992.1_RVC/Pig-wt/ZAF/BSF3/2021/GXPX	79.4721	78.6901	81.0362	78.6901	81.9159	81.7289	80.9384	80.3519	80.3519	86.5103	86.1193	79.9609	80.8407	80.4497	79.9609	80.6452	79.4521	85.7283	100
LC122627.1_RVC/Pig-wt/Ishi-1/2015/G13P4_A7	72.549	75.0213	74.0835	74.7656	73.572	73.3505	72.6804	72.7195	72.9753	73.231	73.6254	70.7904	72.5086	70.6186	71.6965	70.6186	72.0137	72.7663	70.5998	100
MG451111.1_RVC/Pig-wt/USA/MO36/2012/G5P4	72.5191	74.2154	73.5369	73.5369	73.3673	72.6343	72.1368	72.9432	72.4343	70.9075	72.4786	70.6838	71.6239	70.5128	71.4165	70.6838	71.0526	70.0855	71.5543	84.1432	100
MG451110.1_RVC/Pig-wt/MEX/SO34/2012/G9P5	72.4343	73.6217	73.6217	73.6217	73.961	72.89	74.0171	73.5369	72.1798	74.1306	74.359	71.6239	71.8803	71.7949	72.6887	72.1368	73.1749	72.4786	73.0205	70.3325	70.3986	100
LC122595.1_RVC/Pig-wt/Tochigi-1-1/2015/G9P4_A6	72.3494	73.7065	73.1976	73.3673	71.9254	72.4638	71.453	72.6887	72.8584	71.5861	71.5385	70.6838	71.8803	70.7692	71.162	71.0256	70.3735	70.7692	71.652	83.9727	88.9737	69.296	100
MG451133.1_RVC/Pig-wt/USA/MN73/2012/G9P9	72.0102	73.2824	73.2824	72.8584	73.3673	72.549	72.2222	72.095	70.9924	71.5013	71.8803	70.7692	72.0513	71.1966	72.6039	71.1966	71.7317	70.3419	70.9677	80.7332	79.05	69.7201	79.1349	100
MG451117.1_RVC/Pig-wt/USA/IA46/2012/G9P7	72.0102	73.2824	73.2824	72.8584	73.3673	72.549	72.2222	72.095	70.9924	71.5013	71.8803	70.7692	72.0513	71.1966	72.6039	71.1966	71.7317	70.3419	70.9677	80.7332	79.05	69.7201	79.1349	100	100
LC306983.1_RVC/Pig-wt/JPN/87-G2/2008/G1P4_A5	71.7094	72.735	73.0769	72.6496	74.359	73.5395	74.188	73.3333	71.7949	74.359	73.8462	71.9658	72.8205	72.1368	73.5043	72.4786	73.1394	72.6496	73.4115	70.9622	70.5983	88.6325	70.0855	71.5385	71.5385	100
MG451128.1_RVC/Pig-wt/USA/OK69/2012/G9P6	71.6709	74.3003	73.3673	74.1306	73.2824	73.4015	71.9658	73.1128	72.5191	72.2646	72.735	71.2821	72.8205	71.453	72.2646	71.7094	71.6469	71.9658	71.3587	85.2515	89.7371	70.6531	89.3978	78.9652	78.9652	70.1709	100
LC122616.1_RVC/Pig-wt/Tottori-KT01/2015/G13P4_A5	71.5861	74.1306	72.6887	74.1306	73.8762	73.3163	73.6752	74.3851	72.5191	73.4521	74.2735	72.8205	72.906	72.4786	73.5369	72.6496	72.5806	72.735	70.2835	70.0767	70.229	86.6836	69.3808	70.6531	70.6531	87.8632	70.8227	100
LC306990.1_RVC/Pig-wt/JPN/134-9/2010/G6P5_A6	71.453	72.1368	72.2222	72.2222	71.1111	72.2509	71.6239	71.5385	71.2821	70.6838	70.9402	70.0855	71.1111	70	71.0256	70.2564	69.6322	70.5983	70.2835	82.8179	84.0171	70.7692	85.9829	79.4017	79.4017	70.8547	84.7009	69.5726	100
Protein
	RVC/Pig-wt/ZAF/BOC009/2018/GXPX	KX362462.1_RVC/Pig-wt/VNM/12130_53/	KX362451.1_RVC/Pig-wt/VNM/12129_51	KX362474.1_RVC/Pig-wt/VNM/14175_22/	MG451122.1_RVC/Pig-wt/USA/MN56/2012/G9P1	MG451124.1_RVC/Pig-wt/USA/MN58/2012/G5P4	MG451118.1_RVC/Pig-wt/MEX/SO51/2012/G6P6	MG451089.1_RVC/Pig-wt/USA/SD10/2012/G1P5	LC306989.1_RVC/Pig-wt/JPN/105-4/2009/G6P8_A9	LC306977.1_RVC/Pig-wt/JPN/CJ33-5/2002/G5P4_A8	MG451091.1_RVC/Pig-wt/USA/OK12/2012/G6P4	LC306985.1_RVC/Pig-wt/JPN/91-G10/2008/G9P4_A1	LC306987.1_RVC/Pig-wt/JPN/93-H5/2008/G9P4_A9	MG451120.1_RVC/Pig-wt/USA/AR53/2012/G3P7	LC306988.1_RVC/Pig-wt/JPN/93-Z4/2008/G9P8_A9	LC306974.1_RVC/Pig-wt/JPN/CJ27-1/2002/G6P4_A9	OM104992.1_RVC/Pig-wt/ZAF/BSF3/2021/GXPX	MG451098.1_RVC/Pig-wt/USA/AZ20/2012/G6P5	LC306979.1_RVC/Pig-wt/JPN/CJ59-32/2003/G5P4_A1	LC306983.1_RVC/Pig-wt/JPN/87-G2/2008/G1P4_A5	MG451110.1_RVC/Pig-wt/MEX/SO34/2012/G9P5	LC122616.1_RVC/Pig-wt/Tottori-KT01/2015/G13P4_A5	MG451111.1_RVC/Pig-wt/USA/MO36/2012/G5P4	LC122627.1_RVC/Pig-wt/Ishi-1/2015/G13P4_A7	LC306990.1_RVC/Pig-wt/JPN/134-9/2010/G6P5_A6	MG451117.1_RVC/Pig-wt/USA/IA46/2012/G9P7	MG451133.1_RVC/Pig-wt/USA/MN73/2012/G9P9	MG451128.1_RVC/Pig-wt/USA/OK69/2012/G9P6	LC122595.1_RVC/Pig-wt/Tochigi-1-1/2015/G9P4_A6
RVC/Pig-wt/ZAF/BOC009/2018/GXPX	100
KX362462.1_RVC/Pig-wt/VNM/12130_53/	91.5068	100
KX362451.1_RVC/Pig-wt/VNM/12129_51	88.6977	90.6723	100
KX362474.1_RVC/Pig-wt/VNM/14175_22/	88.1262	90.1121	98.4615	100
MG451122.1_RVC/Pig-wt/USA/MN56/2012/G9P1	87.0521	90.5206	87.3458	87.9306	100
MG451124.1_RVC/Pig-wt/USA/MN58/2012/G5P4	86.3921	88.9822	86.3921	85.8073	95.2372	100
MG451118.1_RVC/Pig-wt/MEX/SO51/2012/G6P6	86.1001	88.6977	85.5136	84.9236	90.8043	90.3926	100
MG451089.1_RVC/Pig-wt/USA/SD10/2012/G1P5	85.8073	88.1262	86.1001	86.1001	94.1473	92.6088	89.2658	100
LC306989.1_RVC/Pig-wt/JPN/105-4/2009/G6P8_A9	85.6899	85.9853	84.4994	84.1996	89.5796	89.7484	89.1786	89.1786	100
LC306977.1_RVC/Pig-wt/JPN/CJ33-5/2002/G5P4_A8	85.0964	88.0292	85.6899	85.3936	95.744	94.7356	89.7484	93.3751	90.8784	100
MG451091.1_RVC/Pig-wt/USA/OK12/2012/G6P4	84.9236	88.1262	85.5136	85.5136	95.2372	92.8824	89.8308	93.4273	88.6056	93.6487	100
LC306985.1_RVC/Pig-wt/JPN/91-G10/2008/G9P4_A1	84.7984	87.1584	85.0964	84.4994	88.124	86.5736	85.6899	88.0292	87.1584	86.5736	86.5736	100
LC306987.1_RVC/Pig-wt/JPN/93-H5/2008/G9P4_A9	84.7984	85.9853	83.5972	83.2946	88.7088	88.8925	87.7398	88.6056	97.4025	90.0321	88.0292	86.8664	100
MG451120.1_RVC/Pig-wt/USA/AR53/2012/G3P7	84.6273	86.9735	84.9236	84.6273	87.3458	87.2629	84.3302	86.9735	86.2799	86.2799	85.5136	93.3751	85.9853	100
LC306988.1_RVC/Pig-wt/JPN/93-Z4/2008/G9P8_A9	84.4994	86.2799	82.9911	82.6867	88.9999	89.1786	87.4495	88.8925	96.8747	90.315	88.3178	86.8664	98.9691	86.2799	100
LC306974.1_RVC/Pig-wt/JPN/CJ27-1/2002/G6P4_A9	83.8988	85.0964	82.9911	82.9911	88.9999	87.4495	87.7398	89.4639	89.4639	88.3178	87.4495	84.7984	87.4495	84.4994	87.1584	100
OM104992.1_RVC/Pig-wt/ZAF/BSF3/2021/GXPX	81.6501	84.4378	82.0029	82.0029	85.2296	84.7808	83.0537	84.7808	84.4378	84.4378	83.7481	88.1481	84.4378	89.1366	84.7808	84.7808	100
MG451098.1_RVC/Pig-wt/USA/AZ20/2012/G6P5	81.5636	84.2869	82.1752	82.1752	90.2096	89.8035	86.0621	88.381	87.4151	89.1493	89.2369	83.8539	86.5366	83.9879	87.1231	86.8303	81.9447	100
LC306979.1_RVC/Pig-wt/JPN/CJ59-32/2003/G5P4_A1	81.4597	84.4994	81.4597	81.4597	85.1476	84.4994	82.0751	86.8664	85.0964	84.4994	85.3936	92.2731	84.7984	92.2731	85.0964	82.9911	87.8165	82.9434	100
LC306983.1_RVC/Pig-wt/JPN/87-G2/2008/G1P4_A5	68.2827	70.028	67.576	67.576	68.0569	69.3335	68.2827	65.7871	68.2827	68.2827	67.576	67.93	67.576	68.2827	67.93	65.7871	65.5851	66.4042	66.8643	100
MG451110.1_RVC/Pig-wt/MEX/SO34/2012/G9P5	68.2182	71.3166	67.868	68.2182	68.3482	69.2617	68.5673	67.5165	69.3335	68.9845	67.1637	66.5065	67.93	68.2182	68.2827	65.0624	65.1693	67.4185	67.93	88.8925	100
LC122616.1_RVC/Pig-wt/Tottori-KT01/2015/G13P4_A5	67.5165	68.5673	67.5165	67.5165	69.055	69.2617	66.4545	67.868	67.576	67.93	67.868	69.3335	66.8643	69.6071	67.2208	66.1474	65.1693	66.3528	69.3335	88.0292	87.5515	100
MG451111.1_RVC/Pig-wt/USA/MO36/2012/G5P4	65.0208	67.1637	69.2617	68.2182	66.1976	65.3812	65.7402	63.5662	64.6981	65.0624	64.2961	64.3325	66.5065	63.5662	67.2208	62.8565	62.2093	62.716	62.484	61.735	59.0711	60.9687	100
LC122627.1_RVC/Pig-wt/Ishi-1/2015/G13P4_A7	64.6981	66.8643	68.2827	67.93	65.8829	64.6981	64.3325	63.9655	62.1305	63.9997	63.9655	64.7377	62.5072	65.4254	62.5072	63.2562	63.0956	61.615	63.9997	61.3729	59.4535	61.735	85.9853	100
LC306990.1_RVC/Pig-wt/JPN/134-9/2010/G6P5_A6	63.9655	64.6981	67.93	67.2208	64.0344	63.5972	62.8565	63.2275	62.8565	63.2275	62.1102	61.3583	63.9655	62.1102	64.3325	61.3583	60.9134	60.4765	60.6007	61.3583	59.0681	58.6813	85.3936	85.5706	100
MG451117.1_RVC/Pig-wt/USA/IA46/2012/G9P7	63.9318	65.3812	66.4545	65.7402	65.1047	64.6591	62.4612	62.4612	62.484	63.2275	62.4612	60.9802	62.1102	62.8309	62.484	60.6007	60.4776	61.5987	60.6007	59.0681	57.5266	57.915	76.9194	78.0056	76.3953	100
MG451133.1_RVC/Pig-wt/USA/MN73/2012/G9P9	63.9318	65.3812	66.4545	65.7402	65.1047	64.6591	62.4612	62.4612	62.484	63.2275	62.4612	60.9802	62.1102	62.8309	62.484	60.6007	60.4776	61.5987	60.6007	59.0681	57.5266	57.915	76.9194	78.0056	76.3953	100	100
MG451128.1_RVC/Pig-wt/USA/OK69/2012/G9P6	63.5662	66.4545	68.2182	67.1637	65.4703	64.6591	64.2961	63.1992	63.5972	64.6981	63.5662	63.5972	64.6981	62.8309	65.4254	62.8565	61.7792	63.821	62.1102	60.2198	60.2139	62.0902	93.1552	86.2799	84.1996	76.2763	76.2763	100
LC122595.1_RVC/Pig-wt/Tochigi-1-1/2015/G9P4_A6	63.1992	65.3812	68.2182	67.5165	62.5072	62.4612	62.8309	60.9687	60.2198	61.735	60.592	61.735	62.1102	62.0902	62.8565	61.3583	61.3472	60.8468	60.2198	59.4535	57.1368	58.6872	91.5068	85.0964	85.0964	74.3218	74.3218	90.3926	100

## Sheet: NSP2
Nucleotide
	RVC/Pig-wt/ZAF/BOC009/2018/G6P5	MT761763.1_RVC/Pig-wt/USA/MN_1834/2013	MG451167.1_RVC/Pig-wt/USA/MO36/2012/G5P4	MG451195.1_RVC/Pig-wt/USA/MN72/2012/G3P7	MG451191.1_RVC/Pig-wt/USA/MO68-2/2012/G5PX	MG451193.1_RVC/Pig-wt/USA/OK69/2012/G9P6	MG451186.1_RVC/Pig-wt/USA/MN58/2012/G5P4	MG451176.1_RVC/Pig-wt/USA/IA46/2012/G9P7	LC122617.1_RVC/Pig-wt/Tottori-KT01/2015/G13P4_N6	LC307012.1_RVC/Pig-wt/JPN/134-9/2010/G6P5_N8	LC306993.1_RVC/Pig-wt/JPN/CJ13-6/2002/G1P5	LC306992.1_RVC/Pig-wt/JPN/CJ10-1/2002/G6P5	MG451144.1_RVC/Pig-wt/USA/SD10/2012/G1P5	MG451178.1_RVC/Pig-wt/USA/OK47/2012/G6PX	MG451184.1_RVC/Pig-wt/USA/MN56/2012/G9P1	MG451181.1_RVC/Pig-wt/USA/AR53/2012/G3P7	X65939.1_RVC/Pig-wt/USA/1991/G1P1_N1	LC306998.1_RVC/Pig-wt/JPN/CJ33-5/2002/G5P4_N5	MG451183.1_RVC/Pig-wt/USA/IA55/2012/G1P4	LC307009.1_RVC/Pig-wt/JPN/93-Z4/2008/G9P8_N5	MG451196.1_RVC/Pig-wt/USA/MN73/2012/G9P9	MG451177.1_RVC/Pig-wt/USA/IA46-2/2012/G3PX	MG451179.1_RVC/Pig-wt/MEX/SO51/2012/G6P6	LC307000.1_RVC/Pig-wt/JPN/CJ59-32/2003/G5P4_N5	HQ185669.1_RVC/Human-wt/JPN/OH567/2003	HQ185639.1_RVC/Human-wt/BAN/BS347/2005/G4P2_N2	MG451146.1_RVC/Pig-wt/USA/OK12/2012/G6P4	HQ185680.1_RVC/Human-wt/JPN/BK0830/2008	RVC/Pig-wt/USA/AZ20/2012/G6P5	LC306995.1_RVC/Pig-wt/JPN/CJ27-1/2002/G6P4_N1	KP776735.1_RVC/Pig-wt/CZE/P21/2013/G6PX_N1	MG451165.1_RVC/Pig-wt/MEX/SO34/2012/G9P5	LC307011.1_RVC/Pig-wt/JPN/105-4/2009/G6P8	AB738403.1_RVC/Bovine-ct/JPN/Shintoku/1991/G2P3_N3	AB738408.1_RVC/Bovine-wt/Toyama/2010/G2P3_N3
RVC/Pig-wt/ZAF/BOC009/2018/G6P5	100
MT761763.1_RVC/Pig-wt/USA/MN_1834/2013	93.3761	100
MG451167.1_RVC/Pig-wt/USA/MO36/2012/G5P4	93.3761	97.7564	100
MG451195.1_RVC/Pig-wt/USA/MN72/2012/G3P7	93.3761	94.9786	94.9786	100
MG451191.1_RVC/Pig-wt/USA/MO68-2/2012/G5PX	93.1624	94.8718	94.6581	94.765	100
MG451193.1_RVC/Pig-wt/USA/OK69/2012/G9P6	92.6282	95.2991	95.6197	94.6581	94.8718	100
MG451186.1_RVC/Pig-wt/USA/MN58/2012/G5P4	92.6282	94.1239	93.4829	93.9103	93.6966	93.1624	100
MG451176.1_RVC/Pig-wt/USA/IA46/2012/G9P7	91.8803	94.0171	94.0171	92.735	93.2692	92.8419	91.9872	100
LC122617.1_RVC/Pig-wt/Tottori-KT01/2015/G13P4_N6	88.0342	88.4615	88.8889	88.8889	89.6368	88.8889	87.6068	87.6068	100
LC307012.1_RVC/Pig-wt/JPN/134-9/2010/G6P5_N8	86.4316	86.1111	86.7521	86.5385	86.4316	86.5385	84.7222	85.8974	85.3632	100
LC306993.1_RVC/Pig-wt/JPN/CJ13-6/2002/G1P5	84.4017	84.9359	84.5085	85.3632	85.3632	84.2949	85.6838	85.0427	83.7607	85.7906	100
LC306992.1_RVC/Pig-wt/JPN/CJ10-1/2002/G6P5	84.188	84.8291	84.9359	85.5769	85.1496	83.7607	85.4701	84.6154	84.8291	87.1795	89.4231	100
MG451144.1_RVC/Pig-wt/USA/SD10/2012/G1P5	83.8675	84.0812	83.8675	83.9744	85.2564	85.0427	85.2564	83.6538	83.7607	82.6923	80.7692	80.6624	100
MG451178.1_RVC/Pig-wt/USA/OK47/2012/G6PX	83.8675	83.4402	83.4402	83.0128	83.6538	83.8675	83.9744	82.6923	82.4786	81.5171	80.5556	80.5556	93.1624	100
MG451184.1_RVC/Pig-wt/USA/MN56/2012/G9P1	83.7607	83.3333	83.7607	83.0128	84.6154	84.0812	84.2949	83.1197	82.5855	82.1581	80.6624	79.9145	93.6966	96.047	100
MG451181.1_RVC/Pig-wt/USA/AR53/2012/G3P7	83.6538	82.906	83.1197	82.7991	83.9744	83.6538	84.2949	83.1197	82.4786	81.7308	80.5556	79.7009	92.8419	95.0855	96.4744	100
X65939.1_RVC/Pig-wt/USA/1991/G1P1_N1	83.547	83.4402	83.3333	83.4402	84.0812	84.0812	84.7222	82.5855	82.906	82.7991	80.4487	81.3034	91.8803	93.0556	93.5897	92.8419	100
LC306998.1_RVC/Pig-wt/JPN/CJ33-5/2002/G5P4_N5	83.1197	83.8675	83.547	83.547	84.6154	83.547	82.7991	82.5855	84.4017	81.7308	80.7692	80.5556	86.3248	86.9658	86.859	85.7906	86.5385	100
MG451183.1_RVC/Pig-wt/USA/IA55/2012/G1P4	83.1197	83.547	83.547	83.3333	83.9744	83.7607	83.6538	83.4402	82.4786	81.6239	80.6624	80.5556	92.4145	94.9786	95.6197	95.9402	92.9487	86.2179	100
LC307009.1_RVC/Pig-wt/JPN/93-Z4/2008/G9P8_N5	83.0128	84.188	84.0812	83.3333	84.5085	84.2949	83.7607	82.5855	83.6538	82.0513	80.4487	80.4487	87.0726	86.9658	87.0726	86.9658	87.2863	91.5598	86.859	100
MG451196.1_RVC/Pig-wt/USA/MN73/2012/G9P9	82.7991	83.0128	82.7991	83.1197	83.2265	82.906	82.906	82.1581	82.7991	82.5855	81.0897	81.4103	88.2479	90.4915	90.0641	89.7436	92.5214	87.2863	89.5299	87.2863	100
MG451177.1_RVC/Pig-wt/USA/IA46-2/2012/G3PX	82.7991	83.0128	82.7991	83.1197	83.2265	82.906	82.906	82.1581	82.7991	82.5855	81.0897	81.4103	88.2479	90.4915	90.0641	89.7436	92.5214	87.2863	89.5299	87.2863	100	100
MG451179.1_RVC/Pig-wt/MEX/SO51/2012/G6P6	82.6923	82.906	82.6923	82.906	84.0812	83.2265	83.3333	82.265	82.3718	81.5171	79.1667	79.7009	88.6752	89.7436	90.3846	90.0641	91.2393	86.6453	89.8504	87.2863	89.3162	89.3162	100
LC307000.1_RVC/Pig-wt/JPN/CJ59-32/2003/G5P4_N5	82.6923	84.6154	84.4017	83.9744	84.4017	84.188	84.2949	83.0128	84.188	82.0513	80.8761	80.9829	87.3932	87.9274	87.3932	86.6453	87.5	91.3462	86.7521	91.3462	87.6068	87.6068	86.3248	100
HQ185669.1_RVC/Human-wt/JPN/OH567/2003	82.5855	82.3718	82.0513	82.4786	83.6538	82.7991	82.3718	81.5171	81.9444	82.0513	80.5556	81.0897	86.9658	86.9658	86.4316	86.3248	87.8205	86.1111	85.8974	86.1111	87.0726	87.0726	85.7906	86.9658	100
HQ185639.1_RVC/Human-wt/BAN/BS347/2005/G4P2_N2	82.4786	82.5855	81.9444	82.6923	83.8675	83.0128	82.3718	81.5171	81.7308	81.3034	80.1282	80.5556	86.1111	86.7521	86.0043	85.2564	86.7521	85.6838	85.3632	85.7906	86.6453	86.6453	84.5085	86.859	95.406	100
MG451146.1_RVC/Pig-wt/USA/OK12/2012/G6P4	82.3718	82.1581	82.7991	82.0513	83.4402	83.1197	83.3333	82.1581	82.3718	81.5171	79.9145	79.9145	92.9487	95.5128	96.688	96.047	93.2692	86.2179	95.406	86.1111	89.7436	89.7436	90.1709	86.859	85.5769	85.2564	100
HQ185680.1_RVC/Human-wt/JPN/BK0830/2008	82.1581	82.1581	81.8376	82.265	83.4402	82.5855	82.1581	81.5171	81.9444	82.1581	80.5556	81.3034	87.0726	87.1795	86.5385	86.5385	87.8205	86.1111	86.1111	86.0043	86.9658	86.9658	85.6838	86.7521	99.359	94.9786	85.7906	100
RVC/Pig-wt/USA/AZ20/2012/G6P5	82.1581	82.0513	81.9444	82.265	82.5855	82.5855	82.4786	81.6239	81.5171	81.6239	81.9444	80.9829	86.4316	88.5684	87.5	87.0726	89.4231	86.5385	87.5	86.7521	88.7821	88.7821	86.3248	86.6453	86.1111	85.5769	86.9658	85.8974	100
LC306995.1_RVC/Pig-wt/JPN/CJ27-1/2002/G6P4_N1	82.1581	81.8376	82.0513	81.4103	82.6923	81.9444	83.0128	81.4103	81.8376	81.6239	79.7009	80.3419	89.8504	91.3462	91.8803	92.4145	92.2009	84.9359	91.3462	84.8291	89.3162	89.3162	89.7436	86.3248	85.6838	84.7222	92.094	85.8974	87.0726	100
KP776735.1_RVC/Pig-wt/CZE/P21/2013/G6PX_N1	81.9444	82.6923	82.5855	81.9444	82.265	81.5171	82.265	81.5171	82.3718	82.1581	79.7009	80.6624	86.5385	87.5	88.0342	88.4615	88.4615	86.0043	88.141	87.6068	88.4615	88.4615	87.1795	86.3248	84.4017	83.9744	87.6068	84.5085	87.7137	86.7521	100
MG451165.1_RVC/Pig-wt/MEX/SO34/2012/G9P5	81.7308	82.265	82.4786	81.7308	82.6923	82.5855	83.2265	81.7308	82.0513	81.3034	79.2735	79.8077	92.3077	93.8034	95.406	94.2308	92.4145	85.5769	93.9103	84.7222	88.8889	88.8889	88.9957	85.8974	84.8291	84.4017	95.1923	85.2564	86.2179	91.3462	86.1111	100
LC307011.1_RVC/Pig-wt/JPN/105-4/2009/G6P8	81.1966	81.6239	81.5171	81.4103	81.8376	81.6239	81.4103	80.7692	80.6624	80.1282	79.2735	79.3803	85.3632	85.5769	85.7906	84.9359	85.6838	89.5299	85.2564	89.7436	86.1111	86.1111	84.7222	89.1026	85.1496	85.0427	85.7906	85.0427	85.7906	83.8675	86.3248	84.7222	100
AB738403.1_RVC/Bovine-ct/JPN/Shintoku/1991/G2P3_N3	80.7692	81.3034	80.9829	81.5171	81.6239	80.9829	80.7692	80.4487	81.6239	81.3034	80.7692	80.0214	83.1197	82.6923	81.7308	80.8761	82.5855	82.5855	81.0897	82.4786	82.4786	82.4786	80.8761	83.1197	81.9444	81.9444	81.4103	81.5171	82.6923	80.8761	80.1282	80.3419	80.6624	100
AB738408.1_RVC/Bovine-wt/Toyama/2010/G2P3_N3	80.8761	81.1966	80.8761	81.1966	81.5171	80.6624	80.8761	80.6624	81.3034	80.8761	81.0897	80.0214	83.4402	82.6923	81.7308	80.9829	82.4786	82.1581	81.1966	81.5171	82.5855	82.5855	80.6624	82.7991	81.7308	81.4103	81.1966	81.3034	82.7991	80.8761	80.0214	80.5556	80.4487	98.3974	100
Protein
	RVC/Pig-wt/ZAF/BOC009/2018/GXPX	MT761763.1_RVC/Pig-wt/USA/MN_1834/2013	MG451186.1_RVC/Pig-wt/USA/MN58/2012/G5P4	LC122617.1_RVC/Pig-wt/Tottori-KT01/2015/G13P4_N6	LC307012.1_RVC/Pig-wt/JPN/134-9/2010/G6P5_N8	LC306993.1_RVC/Pig-wt/JPN/CJ13-6/2002/G1P5	MG451191.1_RVC/Pig-wt/USA/MO68-2/2012/G5PX	MG451195.1_RVC/Pig-wt/USA/MN72/2012/G3P7	MG451193.1_RVC/Pig-wt/USA/OK69/2012/G9P6	MG451167.1_RVC/Pig-wt/USA/MO36/2012/G5P4	MG451176.1_RVC/Pig-wt/USA/IA46/2012/G9P7	LC306992.1_RVC/Pig-wt/JPN/CJ10-1/2002/G6P5	LC307009.1_RVC/Pig-wt/JPN/93-Z4/2008/G9P8_N5	MG451179.1_RVC/Pig-wt/MEX/SO51/2012/G6P6	LC306998.1_RVC/Pig-wt/JPN/CJ33-5/2002/G5P4_N5	MG451144.1_RVC/Pig-wt/USA/SD10/2012/G1P5	MG451196.1_RVC/Pig-wt/USA/MN73/2012/G9P9	MG451177.1_RVC/Pig-wt/USA/IA46-2/2012/G3PX	X65939.1_RVC/Pig-wt/USA/1991/G1P1_N1	KP776735.1_RVC/Pig-wt/CZE/P21/2013/G6PX_N1	MG451181.1_RVC/Pig-wt/USA/AR53/2012/G3P7	LC307000.1_RVC/Pig-wt/JPN/CJ59-32/2003/G5P4_N5	MG451146.1_RVC/Pig-wt/USA/OK12/2012/G6P4	MG451178.1_RVC/Pig-wt/USA/OK47/2012/G6PX	MG451183.1_RVC/Pig-wt/USA/IA55/2012/G1P4	MG451184.1_RVC/Pig-wt/USA/MN56/2012/G9P1	LC306995.1_RVC/Pig-wt/JPN/CJ27-1/2002/G6P4_N1	RVC/Pig-wt/USA/AZ20/2012/G6P5	LC307011.1_RVC/Pig-wt/JPN/105-4/2009/G6P8	HQ185639.1_RVC/Human-wt/BAN/BS347/2005/G4P2_N2	MG451165.1_RVC/Pig-wt/MEX/SO34/2012/G9P5	HQ185669.1_RVC/Human-wt/JPN/OH567/2003	AB738403.1_RVC/Bovine-ct/JPN/Shintoku/1991/G2P3_N3	AB738408.1_RVC/Bovine-wt/Toyama/2010/G2P3_N3	HQ185680.1_RVC/Human-wt/JPN/BK0830/2008
RVC/Pig-wt/ZAF/BOC009/2018/GXPX	100
MT761763.1_RVC/Pig-wt/USA/MN_1834/2013	98.0582	100
MG451186.1_RVC/Pig-wt/USA/MN58/2012/G5P4	97.7309	98.3845	100
LC122617.1_RVC/Pig-wt/Tottori-KT01/2015/G13P4_N6	95.409	94.7356	94.7356	100
LC307012.1_RVC/Pig-wt/JPN/134-9/2010/G6P5_N8	92.3424	91.6479	91.6479	92.6878	100
LC306993.1_RVC/Pig-wt/JPN/CJ13-6/2002/G1P5	90.5971	88.8209	89.5351	90.5971	90.2444	100
MG451191.1_RVC/Pig-wt/USA/MO68-2/2012/G5PX	98.7097	98.7097	98.3845	95.744	92.3424	90.2444	100
MG451195.1_RVC/Pig-wt/USA/MN72/2012/G3P7	98.3845	98.3845	98.7097	95.409	92.3424	89.8904	99.0338	100
MG451193.1_RVC/Pig-wt/USA/OK69/2012/G9P6	98.3845	98.3845	99.0338	95.409	92.3424	90.2444	99.0338	99.3569	100
MG451167.1_RVC/Pig-wt/USA/MO36/2012/G5P4	98.3845	98.0582	97.7309	95.409	93.032	89.5351	98.7097	99.0338	98.3845	100
MG451176.1_RVC/Pig-wt/USA/IA46/2012/G9P7	98.0582	97.4025	97.073	94.3972	91.6479	88.8209	97.4025	97.073	97.073	97.073	100
LC306992.1_RVC/Pig-wt/JPN/CJ10-1/2002/G6P5	89.8904	88.1014	88.8209	91.6479	90.5971	92.6878	89.1786	89.5351	89.5351	89.1786	88.1014	100
LC307009.1_RVC/Pig-wt/JPN/93-Z4/2008/G9P8_N5	89.1786	88.4618	87.7398	90.2444	86.2799	85.9116	88.8209	88.4618	88.4618	88.4618	87.7398	86.2799	100
MG451179.1_RVC/Pig-wt/MEX/SO51/2012/G6P6	88.8209	88.1014	87.3768	87.7398	86.6469	84.4245	88.8209	88.1014	88.1014	88.1014	87.3768	83.2946	94.3972	100
LC306998.1_RVC/Pig-wt/JPN/CJ33-5/2002/G5P4_N5	88.8209	88.1014	87.3768	89.5351	86.6469	85.1708	88.4618	88.1014	88.1014	88.1014	87.3768	86.2799	97.073	93.032	100
MG451144.1_RVC/Pig-wt/USA/SD10/2012/G1P5	88.8209	87.3768	87.3768	88.8209	88.1014	85.1708	88.8209	88.1014	88.1014	88.1014	87.0125	84.7984	91.2989	90.5971	92.6878	100
MG451196.1_RVC/Pig-wt/USA/MN73/2012/G9P9	88.8209	87.3768	87.3768	89.5351	87.3768	86.2799	88.8209	88.1014	88.1014	88.1014	87.3768	86.2799	95.744	95.0729	96.7424	95.0729	100
MG451177.1_RVC/Pig-wt/USA/IA46-2/2012/G3PX	88.8209	87.3768	87.3768	89.5351	87.3768	86.2799	88.8209	88.1014	88.1014	88.1014	87.3768	86.2799	95.744	95.0729	96.7424	95.0729	100	100
X65939.1_RVC/Pig-wt/USA/1991/G1P1_N1	88.8209	87.3768	87.3768	89.1786	87.0125	85.5419	88.8209	88.1014	88.1014	88.1014	87.3768	85.9116	94.7356	94.3972	96.4107	94.0577	98.7097	98.7097	100
KP776735.1_RVC/Pig-wt/CZE/P21/2013/G6PX_N1	88.4618	88.1014	88.1014	88.1014	85.5419	83.2946	88.8209	88.4618	88.4618	88.4618	87.7398	83.2946	93.3751	93.032	93.3751	90.9486	93.7169	93.7169	93.032	100
MG451181.1_RVC/Pig-wt/USA/AR53/2012/G3P7	88.4618	87.0125	87.0125	88.4618	86.2799	85.1708	88.4618	87.7398	87.7398	87.7398	86.6469	85.5419	92.3424	92.6878	93.3751	97.073	96.0779	96.0779	96.0779	92.3424	100
LC307000.1_RVC/Pig-wt/JPN/CJ59-32/2003/G5P4_N5	88.1014	87.3768	86.6469	88.8209	85.9116	84.4245	87.7398	87.3768	87.3768	87.3768	86.6469	85.5419	95.744	92.3424	98.0582	91.9957	96.0779	96.0779	95.744	92.6878	93.3751	100
MG451146.1_RVC/Pig-wt/USA/OK12/2012/G6P4	87.7398	86.2799	86.2799	87.3768	85.9116	84.0493	87.7398	87.0125	87.0125	87.0125	85.9116	84.4245	91.2989	92.3424	93.032	96.7424	95.744	95.744	95.744	91.9957	99.0338	93.032	100
MG451178.1_RVC/Pig-wt/USA/OK47/2012/G6PX	87.7398	86.2799	86.2799	87.7398	86.6469	85.1708	87.7398	87.0125	87.0125	87.0125	85.9116	84.7984	91.6479	91.6479	93.3751	97.4025	96.0779	96.0779	95.409	91.9957	98.7097	93.3751	98.3845	100
MG451183.1_RVC/Pig-wt/USA/IA55/2012/G1P4	87.7398	86.2799	86.2799	88.1014	85.5419	84.7984	87.7398	87.0125	87.0125	87.0125	85.9116	84.7984	91.9957	91.6479	92.6878	96.4107	95.409	95.409	94.7356	91.2989	98.7097	92.6878	97.7309	98.0582	100
MG451184.1_RVC/Pig-wt/USA/MN56/2012/G9P1	87.3768	85.9116	85.9116	87.7398	85.1708	84.4245	87.3768	86.6469	86.6469	86.6469	85.5419	84.4245	91.9957	91.9957	93.032	96.0779	95.744	95.744	95.744	91.2989	98.3845	93.032	98.0582	98.3845	97.4025	100
LC306995.1_RVC/Pig-wt/JPN/CJ27-1/2002/G6P4_N1	86.6469	85.1708	85.1708	86.6469	84.4245	83.6727	86.6469	85.9116	85.9116	85.9116	85.1708	82.5341	91.6479	92.3424	91.9957	93.3751	94.7356	94.7356	94.0577	91.2989	95.409	91.2989	94.3972	94.0577	94.0577	93.7169	100
RVC/Pig-wt/USA/AZ20/2012/G6P5	86.6469	85.9116	85.9116	87.3768	85.9116	84.4245	87.3768	86.6469	86.6469	86.6469	85.9116	82.9151	93.3751	93.7169	93.7169	93.032	97.073	97.073	96.0779	92.6878	94.0577	93.032	93.7169	94.0577	93.3751	94.3972	92.6878	100
LC307011.1_RVC/Pig-wt/JPN/105-4/2009/G6P8	85.5419	85.1708	84.4245	85.5419	84.0493	80.9956	85.1708	84.7984	84.7984	84.7984	84.4245	82.5341	94.0577	92.3424	95.744	90.2444	94.3972	94.3972	93.3751	92.6878	91.2989	95.0729	91.9957	91.2989	90.5971	90.9486	90.9486	91.2989	100
HQ185639.1_RVC/Human-wt/BAN/BS347/2005/G4P2_N2	85.5419	84.0493	84.4245	85.9116	84.4245	83.6727	85.1708	85.1708	85.1708	84.7984	83.6727	83.2946	92.3424	89.5351	93.3751	89.8904	94.3972	94.3972	93.3751	90.5971	90.5971	93.3751	90.2444	91.6479	90.5971	91.2989	89.5351	91.9957	90.5971	100
MG451165.1_RVC/Pig-wt/MEX/SO34/2012/G9P5	85.5419	84.0493	84.0493	85.1708	83.6727	81.7678	85.5419	84.7984	84.7984	84.7984	83.6727	82.1517	89.1786	90.2444	91.6479	95.0729	93.7169	93.7169	93.7169	89.8904	96.7424	91.6479	96.7424	96.0779	95.744	96.4107	93.3751	91.6479	91.6479	88.8209	100
HQ185669.1_RVC/Human-wt/JPN/OH567/2003	84.7984	83.2946	83.6727	85.1708	84.0493	83.2946	84.4245	84.4245	84.4245	84.0493	82.9151	82.5341	91.6479	90.2444	92.3424	90.2444	94.7356	94.7356	93.7169	89.5351	90.9486	92.3424	90.5971	91.2989	90.5971	91.2989	89.8904	92.6878	89.5351	96.7424	89.1786	100
AB738403.1_RVC/Bovine-ct/JPN/Shintoku/1991/G2P3_N3	84.4245	84.0493	83.2946	85.5419	82.5341	84.0493	84.0493	83.6727	83.6727	83.6727	83.6727	82.1517	85.1708	81.7678	86.2799	85.1708	87.0125	87.0125	86.6469	83.6727	84.0493	85.5419	84.4245	84.0493	83.6727	84.7984	82.9151	85.5419	84.4245	85.1708	82.1517	83.6727	100
AB738408.1_RVC/Bovine-wt/Toyama/2010/G2P3_N3	84.4245	84.0493	83.2946	85.5419	83.2946	84.7984	84.0493	83.6727	83.6727	83.6727	83.6727	82.9151	85.1708	81.7678	87.0125	85.1708	87.0125	87.0125	86.6469	83.6727	84.0493	86.2799	84.4245	84.0493	83.6727	84.7984	82.9151	85.5419	85.1708	84.7984	82.9151	83.2946	98.7097	100
HQ185680.1_RVC/Human-wt/JPN/BK0830/2008	84.4245	82.9151	83.2946	84.7984	83.6727	83.2946	84.0493	84.0493	84.0493	83.6727	82.5341	82.1517	91.2989	89.8904	91.9957	89.8904	94.3972	94.3972	93.3751	89.1786	90.5971	91.9957	90.2444	90.9486	90.2444	90.9486	90.2444	92.3424	89.1786	96.4107	88.8209	99.679	83.6727	83.2946	100

## Sheet: NSP3
Nucleotide
	RVC/Pig-wt/ZAF/BOC009/2018/G6P5	LC307026.1_RVC/Pig-wt/JPN/87-G2/2008/G6PX_T6	MG451244.1_RVC/Pig-wt/USA/IA46/2012/G9P7	MG451261.1_RVC/Pig-wt/USA/MN73/2012/G9P9	MG451247.1_RVC/Pig-wt/USA/NC52/2012/G6PX	MT761794.1_RVC/Pig-wt/USA/MN_1233/2013	MG451210.1_RVC/Pig-wt/USA/IL9/2012/GXPX	LC307022.1_RVC/Pig-wt/JPN/CJ59-32/2003/G5P4	MG451251.1_RVC/Pig-wt/USA/MN56/2012/G9P1	MG451245.1_RVC/Pig-wt/USA/OK47/2012/G6PX	MG451222.1_RVC/Pig-wt/USA/AZ20/2012/G6P5	LC307020.1_RVC/Pig-wt/JPN/CJ33-5/2002/G5P4_T1	MG451253.1_RVC/Pig-wt/USA/MN58/2012/G5P4	MG451250.1_RVC/Pig-wt/USA/IA55/2012/G1P4	MG451258.1_RVC/Pig-wt/USA/OK69/2012/G9P6	MG451215.1_RVC/Pig-wt/USA/OK12/2012/G6P4	MG451235.1_RVC/Pig-wt/MEX/SO34/2012/G9P5	MG451246.1_RVC/Pig-wt/MEX/SO51/2012/G6P6	MG451213.1_RVC/Pig-wt/USA/SD10/2012/G1P5	AB874655.1_RVC/Bovine-wt/JPN/Y/1/04/2004/G2P11_T3	AB738409.1_RVC/Bovine-wt/JPN/Toyama/2010/G2P3_T3	LC307031.1_RVC/Pig-wt/JPN/93-Z4/2003/G1P6_T5	LC307033.1_RVC/Pig-wt/JPN/105-4/2009/G6P8_T5	MG451237.1_RVC/Pig-wt/USA/MO36/2012/G5P4	MG451248.1_RVC/Pig-wt/USA/AR53/2012/G3P7	HQ185681.1_RVC/Human-wt/JPN/BK0830/2008/G4P2_T2	HQ185670.1_RVC/Human-wt/JPN/OH567/2003/G4P2_T2	HQ185640.1_RVC/Human-wt/BAN/BS347/2005/G4P2_T2
RVC/Pig-wt/ZAF/BOC009/2018/G6P5	100
LC307026.1_RVC/Pig-wt/JPN/87-G2/2008/G6PX_T6	89.2679	100
MG451244.1_RVC/Pig-wt/USA/IA46/2012/G9P7	89.1015	91.2646	100
MG451261.1_RVC/Pig-wt/USA/MN73/2012/G9P9	89.1015	91.2646	100	100
MG451247.1_RVC/Pig-wt/USA/NC52/2012/G6PX	88.9351	91.3478	96.173	96.173	100
MT761794.1_RVC/Pig-wt/USA/MN_1233/2013	88.7687	91.015	99.1681	99.1681	95.7571	100
MG451210.1_RVC/Pig-wt/USA/IL9/2012/GXPX	88.7687	91.015	92.4293	92.4293	92.0965	92.0133	100
LC307022.1_RVC/Pig-wt/JPN/CJ59-32/2003/G5P4	86.6889	89.7671	89.2679	89.2679	89.1847	88.9351	88.9351	100
MG451251.1_RVC/Pig-wt/USA/MN56/2012/G9P1	85.5241	86.4393	86.3561	86.3561	86.1065	86.3561	86.2729	84.6922	100
MG451245.1_RVC/Pig-wt/USA/OK47/2012/G6PX	85.5241	85.6905	86.1897	86.1897	85.5241	86.0233	85.3577	85.2745	92.6789	100
MG451222.1_RVC/Pig-wt/USA/AZ20/2012/G6P5	85.1913	85.5241	86.1065	86.1065	86.2729	85.9401	85.7737	84.8586	92.3461	92.0965	100
LC307020.1_RVC/Pig-wt/JPN/CJ33-5/2002/G5P4_T1	85.025	85.6073	85.7737	85.7737	85.1082	85.3577	84.8586	84.7754	88.6855	89.0183	88.02	100
MG451253.1_RVC/Pig-wt/USA/MN58/2012/G5P4	84.9418	86.0233	85.6905	85.6905	85.025	85.2745	85.7737	85.7737	89.8502	91.5141	90.183	88.5191	100
MG451250.1_RVC/Pig-wt/USA/IA55/2012/G1P4	84.609	85.5241	85.6905	85.6905	85.6073	85.4409	85.025	84.7754	91.8469	94.5923	91.9301	88.4359	91.5973	100
MG451258.1_RVC/Pig-wt/USA/OK69/2012/G9P6	84.0266	85.9401	86.4393	86.4393	85.6073	85.8569	86.0233	85.5241	88.1864	88.5191	87.6872	89.6007	88.02	88.3527	100
MG451215.1_RVC/Pig-wt/USA/OK12/2012/G6P4	83.9301	85.0125	86.0949	86.0949	85.4288	85.6786	84.7627	84.846	88.0933	88.343	87.5104	88.4263	88.4263	88.2598	90.5079	100
MG451235.1_RVC/Pig-wt/MEX/SO34/2012/G9P5	83.6106	84.5258	85.8569	85.8569	84.8586	85.4409	84.6922	84.9418	87.6872	87.604	87.1048	88.7687	87.2712	86.3561	90.2662	90.3414	100
MG451246.1_RVC/Pig-wt/MEX/SO51/2012/G6P6	83.6106	84.7754	85.6073	85.6073	85.1082	85.3577	84.2762	84.609	87.2712	87.604	86.6057	88.7687	88.02	87.0216	90.9318	90.7577	93.8436	100
MG451213.1_RVC/Pig-wt/USA/SD10/2012/G1P5	83.4443	85.1082	85.4409	85.4409	84.609	85.1082	84.7754	85.025	87.8536	88.3527	86.9384	89.8502	88.1032	87.7704	90.183	88.343	88.6855	89.6007	100
AB874655.1_RVC/Bovine-wt/JPN/Y/1/04/2004/G2P11_T3	79.9501	79.7005	79.7837	79.7837	79.9501	79.7837	79.0349	78.1198	79.2845	79.0349	78.4526	77.4542	79.8669	77.9534	77.8702	76.7694	78.7022	78.0366	76.8719	100
AB738409.1_RVC/Bovine-wt/JPN/Toyama/2010/G2P3_T3	79.7005	79.3677	79.2845	79.2845	79.5341	79.2845	78.619	78.7854	78.7854	78.3694	78.0366	77.1215	79.0349	77.9534	77.5374	76.7694	78.4526	77.1215	77.2879	95.0915	100
LC307031.1_RVC/Pig-wt/JPN/93-Z4/2003/G1P6_T5	76.9551	76.4559	77.2879	77.2879	77.1215	77.2047	76.7887	76.7887	77.2879	76.7887	77.371	76.6223	77.0383	76.1231	76.8719	75.1041	77.1215	76.4559	76.4559	77.2047	76.1231	100
LC307033.1_RVC/Pig-wt/JPN/105-4/2009/G6P8_T5	76.7055	76.2063	76.9551	76.9551	76.6223	76.8719	76.6223	76.0399	76.8719	76.3727	77.0383	76.2063	76.7055	75.9567	76.3727	74.6045	76.5391	75.7903	75.7072	77.1215	75.624	98.9185	100
MG451237.1_RVC/Pig-wt/USA/MO36/2012/G5P4	75.8735	75.0416	75.9567	75.9567	75.624	75.9567	76.0399	75.4576	76.7887	76.7887	76.2895	75.7903	75.9567	75.9567	75.0416	74.3547	75.9567	75.2912	74.6256	76.8719	76.1231	86.3561	86.0233	100
MG451248.1_RVC/Pig-wt/USA/AR53/2012/G3P7	75.7903	75.8735	76.1231	76.1231	75.7072	76.2895	75.8735	76.0399	76.7887	76.8719	76.4559	76.3727	75.624	76.5391	75.4576	75.3539	75.624	74.792	76.0399	77.6206	76.8719	85.9401	85.5241	91.015	100
HQ185681.1_RVC/Human-wt/JPN/BK0830/2008/G4P2_T2	75.7072	76.2063	77.2879	77.2879	77.5374	77.0383	77.6206	76.3727	77.4542	77.2879	77.0383	76.1231	76.6223	77.0383	76.6223	76.1865	76.0399	76.0399	77.2047	78.3694	77.7038	76.5391	76.7055	76.7887	77.371	100
HQ185670.1_RVC/Human-wt/JPN/OH567/2003/G4P2_T2	75.624	76.2895	77.5374	77.5374	77.787	77.2879	77.8702	76.4559	77.2879	77.1215	76.8719	76.0399	76.6223	77.1215	76.7055	75.8535	75.7072	76.1231	77.371	78.619	77.9534	76.7055	76.9551	76.7055	77.2047	98.6689	100
HQ185640.1_RVC/Human-wt/BAN/BS347/2005/G4P2_T2	75.624	76.1231	75.9567	75.9567	75.8735	75.7072	76.5391	76.2895	76.5391	76.7887	76.6223	76.4559	75.624	76.3727	76.3727	75.4371	76.0399	75.4576	76.4559	78.4526	77.787	76.8719	76.8719	76.0399	76.5391	93.2612	93.3444	100
Protein
	RVC/Pig-wt/ZAF/BOC009/2018/GXPX	MG451244.1_RVC/Pig-wt/USA/IA46/2012/G9P7	MG451261.1_RVC/Pig-wt/USA/MN73/2012/G9P9	MT761794.1_RVC/Pig-wt/USA/MN_1233/2013	LC307026.1_RVC/Pig-wt/JPN/87-G2/2008/G6PX_T6	MG451247.1_RVC/Pig-wt/USA/NC52/2012/G6PX	MG451210.1_RVC/Pig-wt/USA/IL9/2012/GXPX	LC307022.1_RVC/Pig-wt/JPN/CJ59-32/2003/G5P4	MG451251.1_RVC/Pig-wt/USA/MN56/2012/G9P1	MG451250.1_RVC/Pig-wt/USA/IA55/2012/G1P4	MG451245.1_RVC/Pig-wt/USA/OK47/2012/G6PX	MG451222.1_RVC/Pig-wt/USA/AZ20/2012/G6P5	LC307020.1_RVC/Pig-wt/JPN/CJ33-5/2002/G5P4_T1	MG451253.1_RVC/Pig-wt/USA/MN58/2012/G5P4	MG451235.1_RVC/Pig-wt/MEX/SO34/2012/G9P5	MG451258.1_RVC/Pig-wt/USA/OK69/2012/G9P6	MG451215.1_RVC/Pig-wt/USA/OK12/2012/G6P4	MG451213.1_RVC/Pig-wt/USA/SD10/2012/G1P5	MG451246.1_RVC/Pig-wt/MEX/SO51/2012/G6P6	AB738409.1_RVC/Bovine-wt/JPN/Toyama/2010/G2P3_T3	AB874655.1_RVC/Bovine-wt/JPN/Y/1/04/2004/G2P11_T3	HQ185670.1_RVC/Human-wt/JPN/OH567/2003/G4P2_T2	LC307031.1_RVC/Pig-wt/JPN/93-Z4/2003/G1P6_T5	HQ185681.1_RVC/Human-wt/JPN/BK0830/2008/G4P2_T2	LC307033.1_RVC/Pig-wt/JPN/105-4/2009/G6P8_T5	HQ185640.1_RVC/Human-wt/BAN/BS347/2005/G4P2_T2	MG451237.1_RVC/Pig-wt/USA/MO36/2012/G5P4	MG451248.1_RVC/Pig-wt/USA/AR53/2012/G3P7
RVC/Pig-wt/ZAF/BOC009/2018/GXPX	100
MG451244.1_RVC/Pig-wt/USA/IA46/2012/G9P7	93.5461	100
MG451261.1_RVC/Pig-wt/USA/MN73/2012/G9P9	93.5461	100	100
MT761794.1_RVC/Pig-wt/USA/MN_1233/2013	93.2791	98.7421	98.7421	100
LC307026.1_RVC/Pig-wt/JPN/87-G2/2008/G6PX_T6	93.0114	96.4373	96.4373	95.657	100
MG451247.1_RVC/Pig-wt/USA/NC52/2012/G6PX	93.0114	98.2345	98.2345	97.4682	95.9178	100
MG451210.1_RVC/Pig-wt/USA/IL9/2012/GXPX	91.9332	97.4682	97.4682	96.696	95.9178	96.696	100
LC307022.1_RVC/Pig-wt/JPN/CJ59-32/2003/G5P4	90.5689	94.8707	94.8707	94.343	94.0781	94.0781	93.8125	100
MG451251.1_RVC/Pig-wt/USA/MN56/2012/G9P1	89.1858	91.1169	91.1169	90.2938	91.1169	90.8433	89.7413	88.6271	100
MG451250.1_RVC/Pig-wt/USA/IA55/2012/G1P4	88.6271	90.018	90.018	89.1858	89.7413	90.2938	88.9068	88.6271	94.8707	100
MG451245.1_RVC/Pig-wt/USA/OK47/2012/G6PX	88.6271	90.8433	90.8433	90.2938	90.018	90.2938	89.1858	89.1858	95.3956	95.3956	100
MG451222.1_RVC/Pig-wt/USA/AZ20/2012/G6P5	87.7832	89.7413	89.7413	88.9068	89.7413	90.018	88.6271	88.3466	94.0781	94.343	93.2791	100
LC307020.1_RVC/Pig-wt/JPN/CJ33-5/2002/G5P4_T1	87.5004	89.1858	89.1858	88.3466	89.4639	88.9068	87.2167	87.2167	91.6618	92.2038	92.7429	89.7413	100
MG451253.1_RVC/Pig-wt/USA/MN58/2012/G5P4	87.5004	90.8433	90.8433	90.018	90.8433	90.5689	90.018	89.4639	93.5461	93.8125	94.343	93.0114	91.3897	100
MG451235.1_RVC/Pig-wt/MEX/SO34/2012/G9P5	87.2167	90.2938	90.2938	90.018	89.7413	89.7413	88.0653	87.7832	90.2938	89.4639	90.5689	89.4639	91.6618	90.2938	100
MG451258.1_RVC/Pig-wt/USA/OK69/2012/G9P6	87.2167	88.9068	88.9068	88.0653	89.1858	88.6271	87.2167	87.5004	90.8433	90.5689	91.6618	89.1858	93.5461	91.1169	92.7429	100
MG451215.1_RVC/Pig-wt/USA/OK12/2012/G6P4	86.0363	88.0335	88.0335	87.1825	88.8774	87.7507	87.1825	86.0363	89.1572	89.4361	88.8774	88.8774	90.5441	90.8192	91.0936	90.8192	100
MG451213.1_RVC/Pig-wt/USA/SD10/2012/G1P5	85.786	87.2167	87.2167	86.0738	88.9068	86.6469	86.0738	85.786	90.5689	88.9068	89.4639	88.0653	90.2938	91.1169	89.7413	91.6618	88.8774	100
MG451246.1_RVC/Pig-wt/MEX/SO51/2012/G6P6	85.786	88.6271	88.6271	88.3466	88.6271	88.0653	86.9322	86.9322	90.018	88.6271	90.8433	88.3466	91.1169	91.1169	94.6072	94.0781	90.8192	90.018	100
AB738409.1_RVC/Bovine-wt/JPN/Toyama/2010/G2P3_T3	80.1549	79.8496	79.8496	78.9279	79.2361	79.8496	79.2361	77.9977	80.1549	79.5433	79.5433	78.9279	77.6856	78.9279	78.6188	78.6188	77.623	77.0587	77.3727	100
AB874655.1_RVC/Bovine-wt/JPN/Y/1/04/2004/G2P11_T3	78.3087	78.3087	78.3087	77.3727	77.6856	78.3087	77.6856	76.4278	79.2361	78.9279	79.2361	78.6188	77.6856	78.9279	78.6188	78.9279	77.623	77.0587	77.6856	97.2115	100
HQ185670.1_RVC/Human-wt/JPN/OH567/2003/G4P2_T2	72.5563	74.8328	74.8328	73.8635	74.5108	74.8328	73.8635	73.2121	74.1877	73.2121	73.8635	73.8635	74.1877	73.8635	73.8635	75.7928	71.4821	73.5383	72.5563	79.5433	78.3087	100
LC307031.1_RVC/Pig-wt/JPN/93-Z4/2003/G1P6_T5	71.8962	73.8635	73.8635	73.5383	72.5563	73.5383	72.8847	72.8847	73.2121	72.8847	74.1877	73.5383	72.2268	73.2121	74.1877	72.8847	72.8066	72.2268	74.1877	74.8328	74.8328	71.8962	100
HQ185681.1_RVC/Human-wt/JPN/BK0830/2008/G4P2_T2	71.8962	74.1877	74.1877	73.2121	73.8635	74.1877	73.2121	72.5563	73.5383	72.5563	73.2121	73.2121	73.5383	73.2121	73.2121	75.1539	71.1482	72.8847	71.8962	78.9279	77.6856	98.995	71.8962	100
LC307033.1_RVC/Pig-wt/JPN/105-4/2009/G6P8_T5	70.8979	72.8847	72.8847	72.5563	71.5646	72.2268	71.8962	71.8962	71.8962	72.5563	72.8847	72.8847	70.8979	71.8962	73.5383	71.5646	71.4821	70.8979	72.8847	74.5108	74.8328	71.8962	98.7421	71.8962	100
HQ185640.1_RVC/Human-wt/BAN/BS347/2005/G4P2_T2	70.8979	72.5563	72.5563	71.5646	72.2268	72.5563	71.5646	70.8979	72.5563	71.5646	72.2268	72.2268	72.5563	71.8962	72.2268	73.5383	69.8014	71.2318	70.8979	77.3727	76.4278	95.9178	70.8979	96.1779	70.8979	100
MG451237.1_RVC/Pig-wt/USA/MO36/2012/G5P4	68.8708	72.2268	72.2268	71.5646	70.8979	71.2318	70.8979	70.5629	70.2268	69.5511	70.5629	69.8895	69.8895	72.2268	71.5646	70.8979	71.8149	69.8895	72.2268	73.2121	72.5563	72.2268	90.2938	72.5563	90.018	70.8979	100
MG451248.1_RVC/Pig-wt/USA/AR53/2012/G3P7	68.5289	71.5646	71.5646	71.2318	69.8895	70.5629	69.5511	69.2115	69.5511	68.1859	69.8895	68.8708	69.5511	69.8895	71.2318	70.2268	70.8132	69.5511	70.8979	72.5563	72.8847	70.8979	90.018	71.2318	89.7413	69.5511	94.8707	100

## Sheet: NSP5
Nucleotide
	RVC/Pig-wt/ZAF/BOC009/2018/G6P5	OM104995.1_RVC/Pig-wt/ZAF/BSF3/2021	KX362480.1_RVC/Pig-wt/VNM/14175_22	KX362455.1_RVC/Pig-wt/VNM/12129_51	MG451390.1_RVC/Pig-wt/USA/AR53/2012/G3P7	KP776739.1_RVC/Pig-wt/CZE/P21/2013	KP776740.1_RVC/Pig-wt/CZE/P44/2013_H1	KP776743.1_RVC/Pig-wt/CZE/P303/2011	MG451400.1_RVC/Pig-wt/USA/OK69/2012/G9P6	LC307066.1_RVC/Pig-wt/JPN/CJ59-32/2003/G5P4	MG451387.1_RVC/Pig-wt/USA/OK47/2012/G6PX	MG451403.1_RVC/Pig-wt/USA/MN73/2012/G9P9	MG451386.1_RVC/Pig-wt/USA/IA46/2012/G9P7	LC307064.1_RVC/Pig-wt/JPN/CJ33-5/2008/G5P4_H1	MG451392.1_RVC/Pig-wt/USA/IA55/2012/G1P4	MG451395.1_RVC/Pig-wt/USA/MN58/2012/G5P4	MG451393.1_RVC/Pig-wt/USA/MN56/2012/G9P1	LC307075.1_RVC/Pig-wt/JPN/93-Z4/2008/G9P8	MG451388.1_RVC/Pig-wt/MEX/SO51/2012/G6P6	LC307076.1_RVC/Pig-wt/JPN/105-4/2009/G6P8	MG451379.1_RVC/Pig-wt/USA/MO36/2012/G5P4	MG451355.1_RVC/Pig-wt/USA/OK12/2012/G6P4	MG451353.1_RVC/Pig-wt/USA/SD10/2012/G1P5	MG451363.1_RVC/Pig-wt/USA/AZ20/2012/G6P5	MG451377.1_RVC/Pig-wt/MEX/SO34/2012/G9P5	AB738411.1_RVC/Cow-wt/JPN/Toyama/2010/G2P3	HQ185642.1_RVC/Human-wt/BAN/BS347/2005/G4P2_H2	HQ185672.1_RVC/Human-wt/JPN/OH567/2003/G4P2	HQ185683.1_RVC/Human-wt/JPN/BK0830/2008/G4P2
RVC/Pig-wt/ZAF/BOC009/2018/G6P5	100
OM104995.1_RVC/Pig-wt/ZAF/BSF3/2021	90.4065	100
KX362480.1_RVC/Pig-wt/VNM/14175_22	88.0383	87.3171	100
KX362455.1_RVC/Pig-wt/VNM/12129_51	86.7624	87.8049	92.185	100
MG451390.1_RVC/Pig-wt/USA/AR53/2012/G3P7	86.6667	86.5041	88.9952	89.3142	100
KP776739.1_RVC/Pig-wt/CZE/P21/2013	86.3492	84.878	88.5167	89.6332	89.2063	100
KP776740.1_RVC/Pig-wt/CZE/P44/2013_H1	86.3492	84.878	88.5167	89.6332	89.2063	100	100
KP776743.1_RVC/Pig-wt/CZE/P303/2011	86.3492	83.9024	89.4737	89.4737	88.0952	88.7302	88.7302	100
MG451400.1_RVC/Pig-wt/USA/OK69/2012/G9P6	86.0317	86.3415	89.7927	90.1116	92.5397	87.619	87.619	89.2063	100
LC307066.1_RVC/Pig-wt/JPN/CJ59-32/2003/G5P4	86.0317	84.2276	89.3142	89.1547	88.7302	88.0952	88.0952	87.619	88.254	100
MG451387.1_RVC/Pig-wt/USA/OK47/2012/G6PX	85.873	86.3415	86.4434	87.8788	87.4603	86.0317	86.0317	85.7143	86.9841	85.2381	100
MG451403.1_RVC/Pig-wt/USA/MN73/2012/G9P9	85.873	85.6911	88.5167	88.9952	93.6508	87.619	87.619	87.4603	91.5873	88.5714	87.1429	100
MG451386.1_RVC/Pig-wt/USA/IA46/2012/G9P7	85.873	86.0163	90.1116	89.7927	93.3333	88.8889	88.8889	89.3651	97.4603	89.2063	87.9365	92.381	100
LC307064.1_RVC/Pig-wt/JPN/CJ33-5/2008/G5P4_H1	85.7143	85.8537	87.5598	89.3142	88.254	86.5079	86.5079	86.9841	86.5079	86.9841	90.7937	86.8254	88.0952	100
MG451392.1_RVC/Pig-wt/USA/IA55/2012/G1P4	85.6916	86.1564	86.901	88.3387	86.8045	86.6455	86.6455	87.5994	86.8045	85.8506	94.9126	86.8045	87.2814	91.097	100
MG451395.1_RVC/Pig-wt/USA/MN58/2012/G5P4	85.3968	86.8293	86.7624	88.1978	86.9841	85.873	85.873	86.1905	86.9841	85.2381	95.3968	88.254	87.619	90.7937	93.4817	100
MG451393.1_RVC/Pig-wt/USA/MN56/2012/G9P1	85.2381	86.3415	86.6029	88.0383	87.3016	86.3492	86.3492	86.1905	86.8254	85.0794	95.5556	87.619	87.4603	90.9524	93.6407	98.254	100
LC307075.1_RVC/Pig-wt/JPN/93-Z4/2008/G9P8	84.9206	84.878	87.8788	89.3142	90	86.8254	86.8254	88.254	90.9524	87.1429	85.5556	91.1111	91.1111	86.0317	85.5326	85.5556	85.7143	100
MG451388.1_RVC/Pig-wt/MEX/SO51/2012/G6P6	84.9206	85.0407	85.008	87.7193	85.873	85.2381	85.2381	86.8254	85.7143	84.6032	93.0159	86.8254	85.873	91.1111	93.7997	93.6508	93.4921	84.6032	100
LC307076.1_RVC/Pig-wt/JPN/105-4/2009/G6P8	84.9206	84.878	87.5598	88.9952	89.6825	86.8254	86.8254	88.254	90.6349	86.1905	85.7143	90.4762	90.4762	85.873	85.6916	85.7143	85.873	98.7302	84.7619	100
MG451379.1_RVC/Pig-wt/USA/MO36/2012/G5P4	84.7619	85.2033	89.4737	90.4306	93.0159	89.2063	89.2063	87.619	92.381	88.7302	86.8254	92.0635	93.1746	87.4603	86.3275	86.8254	86.6667	90.1587	84.6032	89.5238	100
MG451355.1_RVC/Pig-wt/USA/OK12/2012/G6P4	84.7619	85.2033	85.6459	87.2408	86.3492	86.0317	86.0317	86.8254	86.5079	86.5079	93.3333	86.8254	86.8254	90.1587	94.7536	93.1746	93.3333	84.9206	93.3333	85.0794	85.5556	100
MG451353.1_RVC/Pig-wt/USA/SD10/2012/G1P5	84.6032	84.5528	85.8054	86.9219	87.1429	85.7143	85.7143	86.3492	86.1905	84.4444	94.2857	86.9841	86.6667	90.4762	93.9587	94.4444	94.2857	85.2381	92.8571	85.3968	85.3968	93.8095	100
MG451363.1_RVC/Pig-wt/USA/AZ20/2012/G6P5	84.2857	84.065	85.4864	85.8054	85.2381	83.3333	83.3333	85.3968	85.7143	85.2381	91.5873	85.873	86.3492	89.8413	91.256	92.381	91.9048	84.2857	90.4762	84.4444	85.0794	92.0635	91.1111	100
MG451377.1_RVC/Pig-wt/MEX/SO34/2012/G9P5	83.0159	82.9268	84.689	84.8485	84.4444	85.3968	85.3968	84.7619	84.6032	84.6032	90.1587	84.9206	85.5556	87.619	89.5072	91.1111	91.2698	82.6984	89.0476	82.8571	83.9683	90.6349	90.4762	88.5714	100
AB738411.1_RVC/Cow-wt/JPN/Toyama/2010/G2P3	78.3094	76.4706	78.0449	79.0064	80.2233	80.3828	80.3828	79.9043	78.4689	78.6284	77.512	79.9043	79.7448	76.0766	77.476	77.0335	77.512	78.6284	77.6715	78.6284	79.1069	77.8309	77.193	76.236	77.9904	100
HQ185642.1_RVC/Human-wt/BAN/BS347/2005/G4P2_H2	77.3016	75.7724	76.3955	77.3525	76.1905	76.9841	76.9841	76.8254	75.873	76.3492	75.7143	75.873	76.3492	76.6667	75.5167	76.8254	76.0317	74.6032	75.3968	74.6032	75.3968	74.6032	76.0317	75.873	73.6508	75.7576	100
HQ185672.1_RVC/Human-wt/JPN/OH567/2003/G4P2	76.0317	74.4715	76.7145	77.512	75.873	76.9841	76.9841	77.4603	76.8254	76.3492	75.0794	75.3968	76.5079	76.0317	75.1987	76.5079	75.7143	75.873	74.2857	76.0317	75.0794	75.2381	75.5556	75.873	74.4444	74.9601	93.239	100
HQ185683.1_RVC/Human-wt/JPN/BK0830/2008/G4P2	75.7143	74.1463	76.555	77.193	75.873	76.6667	76.6667	77.1429	76.8254	76.1905	74.7619	75.2381	76.5079	75.7143	74.8808	76.1905	75.3968	75.5556	73.9683	75.7143	74.9206	75.2381	75.5556	75.5556	74.2857	74.8006	92.9245	99.3711	100
Protein
	RVC/Pig-wt/ZAF/BOC009/2018/GXPX	OM104995.1_RVC/Pig-wt/ZAF/BSF3/2021	MG451387.1_RVC/Pig-wt/USA/OK47/2012/G6PX	MG451393.1_RVC/Pig-wt/USA/MN56/2012/G9P1	MG451353.1_RVC/Pig-wt/USA/SD10/2012/G1P5	MG451395.1_RVC/Pig-wt/USA/MN58/2012/G5P4	MG451392.1_RVC/Pig-wt/USA/IA55/2012/G1P4	KP776743.1_RVC/Pig-wt/CZE/P303/2011	LC307064.1_RVC/Pig-wt/JPN/CJ33-5/2008/G5P4_H1	LC307075.1_RVC/Pig-wt/JPN/93-Z4/2008/G9P8	LC307076.1_RVC/Pig-wt/JPN/105-4/2009/G6P8	MG451363.1_RVC/Pig-wt/USA/AZ20/2012/G6P5	MG451400.1_RVC/Pig-wt/USA/OK69/2012/G9P6	MG451388.1_RVC/Pig-wt/MEX/SO51/2012/G6P6	MG451386.1_RVC/Pig-wt/USA/IA46/2012/G9P7	LC307066.1_RVC/Pig-wt/JPN/CJ59-32/2003/G5P4	MG451377.1_RVC/Pig-wt/MEX/SO34/2012/G9P5	MG451355.1_RVC/Pig-wt/USA/OK12/2012/G6P4	MG451390.1_RVC/Pig-wt/USA/AR53/2012/G3P7	MG451403.1_RVC/Pig-wt/USA/MN73/2012/G9P9	KP776739.1_RVC/Pig-wt/CZE/P21/2013	KP776740.1_RVC/Pig-wt/CZE/P44/2013_H1	MG451379.1_RVC/Pig-wt/USA/MO36/2012/G5P4	AB738411.1_RVC/Cow-wt/JPN/Toyama/2010/G2P3	HQ185683.1_RVC/Human-wt/JPN/BK0830/2008/G4P2	HQ185672.1_RVC/Human-wt/JPN/OH567/2003/G4P2	HQ185642.1_RVC/Human-wt/BAN/BS347/2005/G4P2_H2
RVC/Pig-wt/ZAF/BOC009/2018/GXPX	100
OM104995.1_RVC/Pig-wt/ZAF/BSF3/2021	91.7903	100
MG451387.1_RVC/Pig-wt/USA/OK47/2012/G6PX	88.3412	88.5291	100
MG451393.1_RVC/Pig-wt/USA/MN56/2012/G9P1	87.8022	89.0801	97.0872	100
MG451353.1_RVC/Pig-wt/USA/SD10/2012/G1P5	87.8022	87.9751	98.0676	96.5933	100
MG451395.1_RVC/Pig-wt/USA/MN58/2012/G5P4	87.8022	89.0801	97.0872	98.0676	96.5933	100
MG451392.1_RVC/Pig-wt/USA/IA55/2012/G1P4	87.7398	88.4689	97.5668	95.5767	95.5767	95.5767	100
KP776743.1_RVC/Pig-wt/CZE/P303/2011	87.2602	86.8578	89.4108	90.469	89.4108	89.9413	90.4209	100
LC307064.1_RVC/Pig-wt/JPN/CJ33-5/2008/G5P4_H1	86.1672	88.5291	93.578	96.0971	93.0665	94.0869	94.0577	89.4108	100
LC307075.1_RVC/Pig-wt/JPN/93-Z4/2008/G9P8	86.1672	87.9751	88.8774	89.9413	88.8774	89.4108	89.8904	89.4108	89.4108	100
LC307076.1_RVC/Pig-wt/JPN/105-4/2009/G6P8	86.1672	87.9751	88.3412	89.4108	88.3412	88.8774	89.3571	89.4108	88.8774	97.5786	100
MG451363.1_RVC/Pig-wt/USA/AZ20/2012/G6P5	86.1672	87.418	93.578	93.578	93.0665	93.578	91.9957	87.2602	90.469	86.7152	86.7152	100
MG451400.1_RVC/Pig-wt/USA/OK69/2012/G9P6	85.6163	85.7278	89.4108	90.469	89.4108	89.9413	89.3571	89.4108	88.3412	90.469	90.469	86.1672	100
MG451388.1_RVC/Pig-wt/MEX/SO51/2012/G6P6	85.6163	86.8578	95.5983	95.5983	94.5933	95.5983	95.0729	88.8774	93.578	87.8022	87.2602	92.5524	87.8022	100
MG451386.1_RVC/Pig-wt/USA/IA46/2012/G9P7	84.5052	85.7278	89.9413	90.9939	89.9413	90.469	89.3571	88.3412	89.4108	90.9939	89.9413	86.7152	98.0676	88.3412	100
LC307066.1_RVC/Pig-wt/JPN/CJ59-32/2003/G5P4	83.9449	82.2592	88.8774	88.8774	89.9413	88.3412	88.8209	88.3412	87.8022	87.2602	86.1672	87.8022	87.8022	87.2602	88.8774	100
MG451377.1_RVC/Pig-wt/MEX/SO34/2012/G9P5	83.9449	86.8578	89.9413	92.0356	90.9939	90.469	89.8904	83.9449	90.469	85.0623	84.5052	87.8022	84.5052	89.4108	85.0623	83.9449	100
MG451355.1_RVC/Pig-wt/USA/OK12/2012/G6P4	83.9449	86.8578	94.0869	94.5933	94.0869	93.578	95.0729	87.2602	93.0665	87.2602	86.7152	92.5524	86.7152	92.0356	87.8022	88.3412	89.9413	100
MG451390.1_RVC/Pig-wt/USA/AR53/2012/G3P7	83.9449	86.2944	88.3412	89.9413	88.3412	88.8774	87.7398	87.8022	90.469	90.9939	89.9413	85.0623	94.0869	86.7152	96.0971	87.8022	85.0623	86.1672	100
MG451403.1_RVC/Pig-wt/USA/MN73/2012/G9P9	83.3815	85.7278	88.8774	89.9413	88.8774	90.469	88.2818	87.2602	88.8774	93.578	91.5161	85.6163	92.5524	87.2602	94.5933	87.8022	85.0623	86.7152	94.5933	100
KP776739.1_RVC/Pig-wt/CZE/P21/2013	82.815	84.0086	86.1672	86.7152	84.5052	85.6163	85.5419	88.8774	85.0623	85.0623	85.0623	81.6721	85.0623	83.3815	86.1672	85.0623	81.0957	82.815	87.2602	86.7152	100
KP776740.1_RVC/Pig-wt/CZE/P44/2013_H1	82.815	84.0086	86.1672	86.7152	84.5052	85.6163	85.5419	88.8774	85.0623	85.0623	85.0623	81.6721	85.0623	83.3815	86.1672	85.0623	81.0957	82.815	87.2602	86.7152	100	100
MG451379.1_RVC/Pig-wt/USA/MO36/2012/G5P4	82.2452	85.158	88.3412	89.4108	87.8022	88.8774	87.1948	87.2602	87.8022	89.9413	88.8774	85.0623	91.5161	86.7152	93.0665	86.7152	83.9449	85.6163	93.0665	93.578	87.8022	87.8022	100
AB738411.1_RVC/Cow-wt/JPN/Toyama/2010/G2P3	72.3527	72.0576	71.7137	72.3527	73.6185	71.7137	70.2562	71.7137	71.7137	72.9876	72.9876	70.4234	71.7137	69.7719	72.9876	69.7719	70.4234	69.7719	74.8686	71.0706	68.4561	68.4561	73.6185	100
HQ185683.1_RVC/Human-wt/JPN/BK0830/2008/G4P2	66.8301	62.8436	64.8098	65.4878	66.8301	66.1612	65.9674	66.1612	65.4878	66.1612	66.8301	62.7479	63.4399	63.4399	62.051	65.4878	62.051	64.1272	62.051	62.051	64.1272	64.1272	62.051	60.8924	100
HQ185672.1_RVC/Human-wt/JPN/OH567/2003/G4P2	66.8301	63.5554	65.4878	66.1612	66.8301	66.8301	66.6408	66.8301	66.8301	67.4946	68.1546	63.4399	64.1272	64.1272	62.7479	65.4878	62.051	63.4399	63.4399	63.4399	64.8098	64.8098	63.4399	60.8924	98.5748	100
HQ185642.1_RVC/Human-wt/BAN/BS347/2005/G4P2_H2	65.4878	60.6775	64.8098	65.4878	66.1612	66.1612	63.2275	64.1272	64.1272	63.4399	62.7479	63.4399	61.3493	63.4399	60.6426	63.4399	59.9308	61.3493	60.6426	60.6426	62.7479	62.7479	61.3493	63.0126	92.6617	92.6617	100
